# Supplementary material for: Metal-free C60/CNTs/g-C3N4 ternary heterostructures: synthesis and enhanced visible-light-driven photocatalytic performance
Source: R Soc Open Sci. 2018 May 16;5(5):172290. doi: 10.1098/rsos.172290 (PMC5990724; doi:10.1098/rsos.172290)
Supplement: Supplementary data [file rsos172290supp1.xlsx]

## Sheet: Sheet1
N2 adsorption-desorption isotherms of the samples
C60		C3N4C60		C3N4		C60CNTsC3N4		C3N4CNTs		C60CNTs		CNTs
0.05088	0.4291	0.05031	4.2212	1.06104e-06	0.0317	1.09769e-06	0.0215	1.2268e-06	1.4821	6.12985e-06	2.1384	1.57044e-06	4.1904
0.10068	0.8599	0.10001	5.1615	1.3554e-05	1.0634	1.32223e-05	2.0037	3.88742e-06	2.9235	6.14832e-06	2.1496	3.47912e-06	6.1719
0.15082	1.2858	0.15041	5.9637	3.79033e-05	1.9515	1.38279e-05	1.9825	5.65523e-06	3.6046	1.37997e-05	4.2579	5.81297e-06	8.0972
0.2004	2.4572	0.20006	7.3075	3.93504e-05	1.9233	9.36252e-05	3.7193	5.69393e-06	3.6045	1.42821e-05	4.2496	5.95874e-06	8.0963
0.25103	3.0318	0.24981	8.2535	9.41109e-05	1.8464	9.67195e-05	3.7695	7.80087e-06	4.1112	2.20627e-05	4.3434	6.82595e-06	8.2114
0.30038	3.4769	0.30031	9.1795	9.85056e-05	1.8409	9.93576e-05	3.817	2.97626e-05	7.6426	2.45185e-05	4.5856	2.65889e-05	14.1538
0.35049	3.8522	0.35	10.0588	0.000107244	1.9014	0.000100641	3.8392	5.35809e-05	9.8209	4.72894e-05	6.344	4.73013e-05	17.6643
0.40044	4.0763	0.40003	10.8919	0.000114574	1.9531	0.000102106	3.8625	7.15311e-05	11.0279	7.85518e-05	8.0026	7.6289e-05	21.0299
0.45056	4.3737	0.45016	11.702	0.000121566	2.0046	0.000103223	3.8827	9.20422e-05	12.1935	8.65683e-05	8.3526	9.21098e-05	22.4758
0.50098	4.4685	0.49976	12.3864	0.000242616	2.816	0.000220333	5.7864	0.000226831	17.1552	0.00020389	11.8775	0.000197264	29.2677
0.55034	4.5531	0.55029	13.1486	0.000399648	3.5658	0.000447383	8.1686	0.00040417	21.0475	0.000442118	15.9818	0.000412592	37.0975
0.60026	4.4707	0.60021	13.88	0.000638424	4.1986	0.000632084	9.3419	0.000608532	23.8742	0.000652502	18.1416	0.000658179	42.347
0.64997	7.5524	0.65133	16.6175	0.000861376	4.524	0.000853454	10.2787	0.00082343	25.8859	0.0008212	19.3915	0.000814077	44.5972
0.70146	7.6036	0.6984	17.8476	0.000998889	4.6684	0.001	10.7792	0.00102	27.2318	0.00103	20.5753	0.00102	46.9808
0.75	7.6864	0.74958	19.0805	0.00302	5.6042	0.00309	13.8521	0.00314	33.251	0.00307	25.5061	0.00304	56.6976
0.80205	7.6081	0.80215	20.6492	0.00502	6.0504	0.00501	15.0955	0.0051	35.4602	0.005	27.4782	0.00506	60.5074
0.84789	7.389	0.85049	22.8234	0.00702	6.3837	0.00702	16.0084	0.00704	36.8808	0.00701	28.8432	0.00709	62.9745
0.90166	7.215	0.89935	26.969	0.00901	6.6069	0.00902	16.7108	0.00906	38.0214	0.00902	29.9246	0.00901	64.7107
0.94989	7.1258	0.95187	43.7853	0.01002	6.749	0.01002	17.0919	0.01	38.4649	0.01002	30.393	0.01001	65.5091
0.9932	13.8066	0.99472	133.185	0.04921	9.947	0.05091	25.3146	0.05064	47.9767	0.05071	41.9207	0.05023	81.7962
0.99339	13.9505	0.99576	133.773	0.10109	13.1118	0.1009	33.0066	0.10087	56.0112	0.10064	52.9422	0.10037	95.4051
0.95096	10.9457	0.95059	55.2524	0.15088	16.1404	0.15078	40.2625	0.15058	63.2561	0.15083	63.4692	0.15009	107.798
0.90075	9.9696	0.89815	34.7172	0.20076	18.9998	0.20052	47.266	0.20054	70.2974	0.20073	73.7563	0.19972	120.543
0.8507	9.3611	0.84912	28.4241	0.2508	21.8148	0.25054	54.2105	0.25095	77.3854	0.25064	83.8601	0.2501	133.212
0.8012	8.7081	0.80061	26.9926	0.30048	24.2174	0.30065	61.1323	0.30026	84.3516	0.30055	93.8728	0.29975	145.423
0.75086	8.0636	0.7508	24.4763	0.34956	27.5396	0.35037	67.967	0.35084	91.5568	0.35017	105.275	0.34934	157.649
0.69983	10.1065	0.70028	22.3211	0.40134	30.977	0.40104	74.8939	0.39973	98.7756	0.39984	116.74	0.39963	169.964
0.65052	10.0868	0.651	20.4348	0.45108	33.3565	0.44954	82.4929	0.44984	106.142	0.45026	127.395	0.44937	182.5
0.60089	9.4967	0.60072	18.836	0.50085	35.6413	0.50093	92.2899	0.49989	113.707	0.50043	137.878	0.49912	194.981
0.55194	8.6874	0.55119	17.3004	0.55041	37.7322	0.55044	99.6577	0.54915	121.4	0.54992	148.548	0.55063	208.438
0.50087	7.9096	0.49948	15.7904	0.60022	39.9808	0.60072	107.086	0.59951	129.493	0.6005	159.384	0.60095	221.922
0.44928	7.147	0.45036	13.6421	0.64894	43.6762	0.65	114.647	0.64952	138.089	0.64952	170.367	0.6507	236.196
0.39998	6.3091	0.39947	13.4295	0.70057	47.2892	0.69982	123.063	0.69998	147.79	0.69886	182.31	0.70025	251.975
0.35	5.5422	0.34867	12.2336	0.74951	50.2809	0.74946	132.197	0.7513	159.551	0.75042	196.339	0.74925	270.092
0.29893	4.7924	0.29917	10.9846	0.79966	53.8106	0.80155	143.434	0.79892	174.898	0.80028	211.891	0.79993	293.46
0.24914	5.0394	0.24897	9.6636	0.84965	58.6013	0.85065	157.326	0.85162	195.041	0.85041	237.23	0.85216	325.425
0.199	4.1907	0.19954	8.4214	0.90006	72.1252	0.89878	177.464	0.90034	225.059	0.89956	264.997	0.90177	379.46
0.15088	3.1997	0.15057	7.1903	0.95344	100.286	0.95166	229.006	0.9495	285.749	0.94959	317.48	0.94938	474.43
0.10035	2.0889	0.10066	5.8757	0.99659	305.544	0.99575	391.522	0.99416	560.798	0.99356	481.3	0.99393	748.972
0.05049	0.9659	0.05031	4.3896	0.95496	136.321	0.95071	249.782	0.95017	341.026	0.95036	358.716	0.94959	551.044

## Sheet: Sheet2
FTIR of the as-prepared samples
	C3N4	CNTs	C60	CNTs/C60	C60/C3N4	CNTs/C3N4	C60/CNTs/C3N4
4000	50.934	67.7644	39.7122	46.8199	35.5988	20.4417	49.0564
3998	50.9467	67.7659	39.7186	46.8257	35.6092	20.448	49.0631
3996	50.9591	67.768	39.7233	46.8305	35.6197	20.4539	49.0693
3994	50.9698	67.7713	39.7263	46.8345	35.6296	20.4597	49.0753
3992	50.9781	67.7757	39.7286	46.8385	35.6387	20.4658	49.0813
3990	50.9849	67.7808	39.7316	46.8434	35.6469	20.4724	49.0872
3988	50.9915	67.7856	39.7361	46.8494	35.6547	20.4794	49.0932
3986	50.9997	67.7897	39.7419	46.8566	35.663	20.4867	49.0993
3984	51.0099	67.793	39.748	46.8641	35.6721	20.4939	49.1056
3982	51.022	67.796	39.7529	46.8712	35.6823	20.5007	49.1122
3980	51.035	67.7995	39.7564	46.8775	35.6931	20.5074	49.1197
3978	51.0479	67.8038	39.7589	46.8832	35.7039	20.5141	49.128
3976	51.06	67.8088	39.7618	46.8894	35.7135	20.5214	49.137
3974	51.0716	67.8139	39.7665	46.8968	35.7216	20.5293	49.1459
3972	51.0835	67.8181	39.7736	46.9057	35.728	20.5376	49.154
3970	51.0962	67.8212	39.782	46.9155	35.7336	20.5458	49.1605
3968	51.1092	67.8232	39.7893	46.9255	35.739	20.5534	49.1653
3966	51.1212	67.8247	39.7929	46.9348	35.7449	20.5604	49.169
3964	51.1303	67.8266	39.7918	46.9429	35.7514	20.567	49.1722
3962	51.1364	67.8294	39.7873	46.95	35.7585	20.5736	49.1758
3960	51.1408	67.8332	39.7826	46.957	35.7656	20.5805	49.1803
3958	51.1463	67.8376	39.781	46.9647	35.7724	20.588	49.1854
3956	51.1551	67.8418	39.7846	46.9736	35.7787	20.5959	49.1908
3954	51.1683	67.8451	39.7931	46.9837	35.7849	20.6036	49.1957
3952	51.1854	67.8474	39.8039	46.9945	35.7916	20.6109	49.2
3950	51.2041	67.849	39.8138	47.0053	35.7993	20.6177	49.2038
3948	51.2214	67.8505	39.8199	47.0156	35.8078	20.6241	49.2077
3946	51.2351	67.8525	39.8218	47.0251	35.816	20.6306	49.2119
3944	51.2447	67.8551	39.8207	47.0338	35.823	20.6375	49.216
3942	51.2519	67.8581	39.819	47.0417	35.8284	20.6446	49.2192
3940	51.2587	67.8613	39.8182	47.0493	35.8332	20.6517	49.2213
3938	51.2664	67.864	39.8179	47.0569	35.8394	20.6586	49.223
3936	51.2751	67.8661	39.8169	47.065	35.8486	20.6656	49.2256
3934	51.2849	67.8678	39.8148	47.0731	35.8611	20.6728	49.2302
3932	51.2966	67.8701	39.8128	47.0805	35.8754	20.6801	49.2372
3930	51.3121	67.8738	39.8133	47.0863	35.8891	20.6874	49.2456
3928	51.3321	67.8789	39.8181	47.0915	35.8995	20.6945	49.2534
3926	51.3552	67.8845	39.8267	47.0976	35.9047	20.7015	49.2584
3924	51.3774	67.8888	39.8358	47.1064	35.9047	20.7082	49.2585
3922	51.3945	67.8904	39.8404	47.1183	35.9016	20.7145	49.2533
3920	51.4047	67.8891	39.8363	47.1327	35.8988	20.7202	49.2448
3918	51.4084	67.8858	39.8214	47.1488	35.9001	20.7261	49.237
3916	51.4085	67.882	39.7976	47.1657	35.9076	20.7329	49.2339
3914	51.4091	67.8798	39.7702	47.182	35.9209	20.7413	49.2383
3912	51.4152	67.8809	39.747	47.1953	35.9376	20.7507	49.25
3910	51.4304	67.886	39.7345	47.2041	35.9535	20.7601	49.2657
3908	51.4553	67.8942	39.735	47.2083	35.9643	20.7681	49.2801
3906	51.486	67.9031	39.7449	47.2106	35.9681	20.7743	49.2886
3904	51.5154	67.9099	39.7565	47.2143	35.9666	20.7786	49.2888
3902	51.5366	67.9131	39.7604	47.222	35.9642	20.7822	49.2825
3900	51.5454	67.9129	39.7505	47.2337	35.9657	20.7861	49.2746
3898	51.5429	67.9108	39.7272	47.2479	35.9733	20.7919	49.2701
3896	51.5357	67.9085	39.6981	47.2617	35.9855	20.7999	49.2713
3894	51.5335	67.9079	39.6743	47.2725	35.9986	20.8092	49.277
3892	51.5441	67.9102	39.6637	47.2789	36.0096	20.8182	49.2841
3890	51.5675	67.9153	39.6666	47.282	36.0176	20.8257	49.2899
3888	51.5956	67.9215	39.6755	47.2852	36.0238	20.8321	49.2936
3886	51.6169	67.9269	39.6813	47.2917	36.0303	20.8386	49.2962
3884	51.6252	67.9302	39.6788	47.3026	36.0392	20.8464	49.2998
3882	51.6231	67.932	39.669	47.3162	36.051	20.8558	49.3062
3880	51.6193	67.9338	39.6571	47.3289	36.0639	20.866	49.3149
3878	51.6215	67.9371	39.6482	47.3377	36.0748	20.8756	49.3234
3876	51.6317	67.9421	39.6445	47.3412	36.0812	20.8829	49.3283
3874	51.6462	67.9479	39.6441	47.3405	36.0834	20.887	49.3272
3872	51.6602	67.9528	39.6427	47.3394	36.0844	20.8886	49.3212
3870	51.6697	67.9551	39.6355	47.3421	36.0891	20.8901	49.3148
3868	51.6743	67.9541	39.6209	47.3507	36.1016	20.8938	49.3142
3866	51.6782	67.9511	39.6024	47.3641	36.1228	20.9014	49.3242
3864	51.6897	67.9488	39.5875	47.3778	36.1492	20.9126	49.3453
3862	51.7162	67.9498	39.5838	47.3871	36.1746	20.9251	49.3727
3860	51.7575	67.9558	39.5938	47.389	36.193	20.9361	49.3985
3858	51.8039	67.9656	39.6124	47.3849	36.2019	20.9435	49.4152
3856	51.8399	67.9765	39.6289	47.3795	36.2034	20.9471	49.4197
3854	51.8517	67.9849	39.6323	47.3781	36.2026	20.9487	49.4141
3852	51.8349	67.9887	39.6172	47.3833	36.2054	20.9509	49.4044
3850	51.7985	67.988	39.5883	47.394	36.2152	20.9561	49.3975
3848	51.7615	67.9853	39.5586	47.4062	36.2319	20.9647	49.3978
3846	51.7437	67.9839	39.5421	47.4147	36.2518	20.9756	49.4056
3844	51.7555	67.9858	39.5463	47.4163	36.2691	20.9864	49.4169
3842	51.7935	67.9914	39.5694	47.4114	36.2799	20.9949	49.4262
3840	51.8421	67.9991	39.6015	47.4044	36.2842	21.0003	49.43
3838	51.8812	68.0059	39.6281	47.4009	36.2863	21.0034	49.4287
3836	51.8955	68.0096	39.6369	47.405	36.2923	21.0065	49.4266
3834	51.8819	68.0094	39.6236	47.4164	36.3068	21.012	49.4294
3832	51.8519	68.0069	39.5959	47.4309	36.3312	21.021	49.4411
3830	51.8266	68.0051	39.5687	47.4425	36.3627	21.0327	49.4623
3828	51.8259	68.007	39.5568	47.4468	36.3952	21.0453	49.4893
3826	51.8583	68.0138	39.5676	47.4429	36.4226	21.0565	49.5163
3824	51.9157	68.0246	39.5981	47.434	36.441	21.0648	49.5374
3822	51.9785	68.0367	39.6363	47.4263	36.4513	21.0703	49.55
3820	52.0256	68.047	39.6672	47.4257	36.4584	21.0745	49.5564
3818	52.043	68.0531	39.6789	47.4345	36.4689	21.0799	49.5619
3816	52.0309	68.055	39.6695	47.4502	36.487	21.0882	49.5725
3814	52.0039	68.0544	39.6483	47.4667	36.5132	21.0997	49.5914
3812	51.9853	68.0546	39.6317	47.4778	36.5447	21.1131	49.6175
3810	51.9938	68.0584	39.634	47.4791	36.5763	21.1261	49.647
3808	52.0334	68.067	39.66	47.4709	36.6033	21.1368	49.6748
3806	52.0929	68.079	39.7045	47.4587	36.6231	21.1449	49.697
3804	52.1534	68.0912	39.7556	47.4505	36.6369	21.1515	49.7124
3802	52.1971	68.1008	39.7998	47.4517	36.6486	21.1583	49.7231
3800	52.2145	68.1074	39.8272	47.4613	36.6632	21.1658	49.7328
3798	52.2072	68.1116	39.8353	47.4736	36.6832	21.1739	49.7444
3796	52.1875	68.1145	39.8315	47.4833	36.7078	21.1824	49.7584
3794	52.173	68.1172	39.8294	47.4876	36.7341	21.1911	49.7736
3792	52.1776	68.1205	39.8416	47.4864	36.7593	21.1995	49.7881
3790	52.2053	68.1246	39.8726	47.4816	36.7811	21.2072	49.8005
3788	52.248	68.129	39.9168	47.4764	36.7975	21.2144	49.8095
3786	52.291	68.1332	39.9631	47.4731	36.8081	21.2213	49.8147
3784	52.3216	68.137	40.0007	47.473	36.8144	21.2278	49.8167
3782	52.3349	68.1407	40.023	47.4764	36.8189	21.2342	49.8174
3780	52.3345	68.1441	40.0284	47.4833	36.8233	21.2409	49.818
3778	52.328	68.1473	40.0201	47.4927	36.8278	21.2482	49.8189
3776	52.3227	68.1505	40.0047	47.5022	36.831	21.2554	49.8183
3774	52.3236	68.154	39.9883	47.5103	36.8308	21.2613	49.8137
3772	52.3314	68.1573	39.973	47.5177	36.8254	21.2656	49.8031
3770	52.3409	68.1595	39.9562	47.5262	36.8147	21.2689	49.7859
3768	52.3437	68.1593	39.9329	47.5378	36.8005	21.2721	49.7638
3766	52.3356	68.1563	39.9003	47.5531	36.7858	21.276	49.7398
3764	52.3216	68.1507	39.8601	47.5712	36.774	21.2813	49.7178
3762	52.3116	68.1436	39.8169	47.5903	36.7672	21.2882	49.701
3760	52.3128	68.1371	39.7765	47.6072	36.7657	21.2959	49.6911
3758	52.3273	68.1329	39.7435	47.6191	36.767	21.3032	49.6871
3756	52.3533	68.1319	39.7203	47.6258	36.7674	21.3091	49.6859
3754	52.3852	68.1336	39.7063	47.6292	36.7635	21.3134	49.6835
3752	52.4143	68.1361	39.6971	47.6332	36.7551	21.3165	49.677
3750	52.4327	68.1374	39.686	47.6411	36.7459	21.3192	49.6668
3748	52.4379	68.1355	39.6675	47.6539	36.7421	21.3226	49.6561
3746	52.4335	68.1299	39.6418	47.67	36.7486	21.3279	49.6497
3744	52.4293	68.1217	39.6171	47.6856	36.7668	21.3355	49.6514
3742	52.438	68.1132	39.606	47.6971	36.7935	21.3453	49.6626
3740	52.4699	68.1077	39.6191	47.7028	36.8237	21.3566	49.6824
3738	52.5259	68.1073	39.658	47.7035	36.8531	21.3688	49.7087
3736	52.5944	68.1126	39.7139	47.7017	36.88	21.3814	49.7392
3734	52.6587	68.1217	39.7722	47.7001	36.9051	21.3943	49.7713
3732	52.7066	68.1319	39.8205	47.6997	36.9302	21.4071	49.8023
3730	52.7357	68.1404	39.8529	47.7003	36.9573	21.4193	49.83
3728	52.7518	68.1459	39.8706	47.7004	36.9879	21.4301	49.8536
3726	52.7633	68.1485	39.8784	47.6999	37.0226	21.4398	49.8737
3724	52.7768	68.1492	39.8834	47.699	37.0605	21.4491	49.8924
3722	52.7952	68.1497	39.892	47.6978	37.0994	21.4589	49.9118
3720	52.8186	68.1526	39.9088	47.6949	37.1358	21.4686	49.9323
3718	52.8453	68.1596	39.9353	47.6883	37.1658	21.4771	49.9522
3716	52.8716	68.1711	39.9686	47.6767	37.186	21.483	49.9678
3714	52.8918	68.1859	40.0021	47.661	37.1959	21.4854	49.9757
3712	52.8997	68.2014	40.0275	47.6437	37.198	21.4846	49.9752
3710	52.8922	68.215	40.038	47.6283	37.197	21.4822	49.9684
3708	52.872	68.2242	40.0319	47.6173	37.197	21.4809	49.959
3706	52.8469	68.2284	40.0131	47.6114	37.2012	21.4823	49.9506
3704	52.8273	68.2284	39.9899	47.6084	37.2104	21.4866	49.9452
3702	52.8209	68.2262	39.9705	47.6048	37.2233	21.4925	49.9422
3700	52.8296	68.2232	39.959	47.5972	37.2361	21.4982	49.9384
3698	52.8486	68.2206	39.9553	47.5834	37.2443	21.5018	49.9293
3696	52.8687	68.2185	39.9558	47.5633	37.244	21.5015	49.9104
3694	52.8805	68.2168	39.9549	47.5402	37.2348	21.4973	49.8805
3692	52.8785	68.2141	39.9462	47.5211	37.2193	21.4913	49.8423
3690	52.8611	68.2093	39.9255	47.5122	37.2034	21.4867	49.8024
3688	52.8315	68.2024	39.8932	47.5156	37.1937	21.486	49.7687
3686	52.7994	68.1944	39.8553	47.5285	37.1957	21.4903	49.7481
3684	52.7795	68.1869	39.8215	47.5445	37.2101	21.499	49.7433
3682	52.7839	68.182	39.8013	47.5554	37.233	21.5099	49.7516
3680	52.8153	68.1806	39.7994	47.554	37.2562	21.5195	49.7651
3678	52.8673	68.1824	39.8152	47.5395	37.2722	21.5255	49.775
3676	52.926	68.1848	39.841	47.5183	37.2772	21.5277	49.7748
3674	52.9721	68.1845	39.8636	47.4993	37.272	21.5279	49.7625
3672	52.9869	68.1795	39.869	47.4867	37.2597	21.5274	49.7396
3670	52.9635	68.1703	39.8511	47.4785	37.2437	21.5263	49.7092
3668	52.914	68.159	39.8162	47.4712	37.2274	21.5246	49.6753
3666	52.8621	68.1475	39.779	47.4638	37.2146	21.5233	49.6431
3664	52.828	68.1371	39.7534	47.458	37.209	21.5243	49.6186
3662	52.82	68.1285	39.7457	47.4544	37.2122	21.5289	49.6067
3660	52.8335	68.1231	39.7548	47.4491	37.2209	21.536	49.607
3658	52.8578	68.1218	39.7758	47.436	37.2273	21.5426	49.6137
3656	52.8796	68.1233	39.8019	47.4125	37.2221	21.546	49.6174
3654	52.8875	68.1229	39.8252	47.3832	37.2003	21.5455	49.6103
3652	52.8722	68.1152	39.8365	47.3561	37.1636	21.5425	49.5892
3650	52.8298	68.0974	39.8275	47.3364	37.1191	21.5385	49.5568
3648	52.7639	68.0714	39.796	47.3221	37.0751	21.5343	49.5184
3646	52.6877	68.0424	39.7495	47.3085	37.0374	21.5303	49.4805
3644	52.6179	68.0153	39.7026	47.2931	37.0074	21.5273	49.4482
3642	52.5684	67.9932	39.6701	47.2771	36.9836	21.5268	49.4249
3640	52.5423	67.9769	39.6589	47.2614	36.9616	21.5289	49.4106
3638	52.5326	67.9661	39.6662	47.2442	36.9362	21.5321	49.4021
3636	52.5246	67.9594	39.6818	47.2214	36.9019	21.5331	49.3929
3634	52.5029	67.9537	39.6931	47.191	36.8553	21.5295	49.3759
3632	52.4563	67.9443	39.6889	47.1543	36.7963	21.5209	49.3466
3630	52.3816	67.9265	39.6634	47.1162	36.7289	21.5089	49.3047
3628	52.2844	67.898	39.6171	47.0811	36.6591	21.4963	49.2545
3626	52.1775	67.86	39.5572	47.0515	36.5939	21.4853	49.203
3624	52.0748	67.8164	39.4933	47.027	36.5373	21.4774	49.1568
3622	51.9855	67.7716	39.4354	47.0044	36.4893	21.4723	49.1193
3620	51.9107	67.7293	39.3899	46.9788	36.4451	21.4683	49.0892
3618	51.8457	67.692	39.3598	46.9456	36.3989	21.4627	49.0618
3616	51.7827	67.6602	39.3433	46.9025	36.3458	21.4536	49.0319
3614	51.7133	67.6327	39.3348	46.8518	36.2843	21.4409	48.9965
3612	51.6295	67.6068	39.3271	46.798	36.2158	21.4261	48.9555
3610	51.5296	67.5799	39.3151	46.7458	36.1435	21.4114	48.911
3608	51.4193	67.5505	39.2973	46.6972	36.0709	21.398	48.8656
3606	51.3086	67.5183	39.2743	46.6521	36.0013	21.3861	48.8214
3604	51.2049	67.4834	39.2468	46.6097	35.9372	21.3753	48.78
3602	51.1098	67.446	39.2153	46.5688	35.8791	21.3651	48.7421
3600	51.0209	67.4063	39.1815	46.5279	35.8259	21.355	48.7069
3598	50.9363	67.3652	39.1486	46.4855	35.7751	21.3443	48.6737
3596	50.8546	67.3237	39.1194	46.4411	35.7239	21.3329	48.6411
3594	50.7739	67.2827	39.0946	46.3959	35.6699	21.3212	48.6084
3592	50.6899	67.2427	39.0719	46.3511	35.611	21.3098	48.5744
3590	50.5994	67.204	39.0474	46.307	35.5462	21.2986	48.5375
3588	50.5021	67.1669	39.0177	46.2625	35.4763	21.2868	48.4964
3586	50.4003	67.1317	38.9803	46.2175	35.4041	21.2737	48.451
3584	50.2962	67.098	38.9352	46.1732	35.3327	21.26	48.4031
3582	50.1926	67.065	38.8853	46.1321	35.2653	21.247	48.3561
3580	50.0931	67.0324	38.8367	46.0953	35.2039	21.2357	48.3132
3578	50.0014	67.0003	38.7953	46.0619	35.1484	21.2262	48.2761
3576	49.918	66.9692	38.7637	46.0295	35.0968	21.2179	48.2444
3574	49.8391	66.9387	38.7409	45.9949	35.0443	21.2094	48.2148
3572	49.7587	66.9078	38.7236	45.9558	34.9861	21.1994	48.1826
3570	49.6724	66.8751	38.7079	45.9118	34.9188	21.1869	48.1435
3568	49.5798	66.8397	38.6903	45.865	34.8433	21.1723	48.0964
3566	49.483	66.8022	38.6671	45.8186	34.7643	21.1568	48.0438
3564	49.3847	66.7643	38.6364	45.7754	34.6884	21.1421	47.9909
3562	49.2879	66.7281	38.5983	45.736	34.6207	21.1294	47.9429
3560	49.1959	66.6951	38.5564	45.6993	34.5628	21.1188	47.9021
3558	49.1114	66.6658	38.5154	45.6626	34.5126	21.1095	47.8678
3556	49.0339	66.6394	38.479	45.6234	34.4656	21.0999	47.8363
3554	48.9598	66.614	38.4485	45.58	34.4169	21.0889	47.8037
3552	48.8851	66.5877	38.4234	45.5331	34.3627	21.0759	47.7668
3550	48.8072	66.5589	38.4021	45.4852	34.3019	21.0617	47.725
3548	48.7261	66.5276	38.3824	45.4398	34.236	21.0475	47.6798
3546	48.6436	66.495	38.3616	45.3994	34.1688	21.0345	47.6348
3544	48.5618	66.4632	38.3371	45.3645	34.1045	21.0237	47.5934
3542	48.4819	66.4337	38.3073	45.3338	34.0453	21.0148	47.5574
3540	48.4042	66.4071	38.2724	45.3043	33.9913	21.007	47.5258
3538	48.3287	66.3829	38.2349	45.2731	33.94	20.999	47.496
3536	48.2554	66.3601	38.1979	45.2381	33.8886	20.9896	47.4648
3534	48.1832	66.3374	38.164	45.1996	33.8345	20.9784	47.4301
3532	48.1107	66.3137	38.1341	45.1596	33.7769	20.966	47.3917
3530	48.0368	66.2884	38.1078	45.1207	33.716	20.9536	47.3509
3528	47.9615	66.2617	38.0837	45.0847	33.6533	20.9418	47.3095
3526	47.886	66.2344	38.0594	45.0516	33.5908	20.931	47.2693
3524	47.8106	66.2071	38.0322	45.0201	33.5298	20.9208	47.2312
3522	47.7352	66.18	38.0004	44.9886	33.471	20.9107	47.1949
3520	47.6597	66.153	37.9643	44.9559	33.414	20.9002	47.1598
3518	47.5842	66.1257	37.926	44.9216	33.358	20.8893	47.1251
3516	47.5094	66.0982	37.8882	44.8866	33.3025	20.8782	47.0908
3514	47.435	66.0704	37.8528	44.8517	33.2466	20.8671	47.0568
3512	47.3596	66.0427	37.8203	44.8173	33.1895	20.8561	47.0229
3510	47.2818	66.015	37.7902	44.7831	33.1305	20.8449	46.9886
3508	47.2004	65.9872	37.7611	44.7486	33.0684	20.8331	46.9529
3506	47.1157	65.9595	37.7318	44.7136	33.0032	20.8207	46.9153
3504	47.0284	65.9322	37.7016	44.6783	32.9353	20.8076	46.8762
3502	46.9403	65.9061	37.6705	44.6435	32.8662	20.7946	46.837
3500	46.8529	65.8819	37.6389	44.6108	32.798	20.7823	46.8
3498	46.7676	65.8604	37.6076	44.581	32.7322	20.7716	46.767
3496	46.6841	65.8417	37.5766	44.5538	32.6693	20.7625	46.7387
3494	46.6012	65.825	37.5461	44.528	32.6083	20.7543	46.7141
3492	46.5173	65.8087	37.516	44.5019	32.5475	20.7462	46.691
3490	46.4309	65.7912	37.4861	44.4742	32.4847	20.7372	46.6669
3488	46.3413	65.7711	37.4568	44.4447	32.4186	20.727	46.6401
3486	46.249	65.7482	37.4285	44.4142	32.3493	20.7158	46.6105
3484	46.1557	65.7234	37.4019	44.3843	32.2781	20.7044	46.5795
3482	46.0628	65.6985	37.3768	44.3566	32.2075	20.6936	46.549
3480	45.9713	65.6753	37.3526	44.3316	32.1392	20.684	46.5208
3478	45.8811	65.6549	37.328	44.3084	32.074	20.6753	46.4953
3476	45.7919	65.6379	37.3026	44.2856	32.0113	20.667	46.4715
3474	45.7033	65.6234	37.2764	44.2615	31.9495	20.6583	46.448
3472	45.6152	65.6105	37.2504	44.2358	31.887	20.6489	46.4236
3470	45.5278	65.598	37.2256	44.2096	31.8233	20.6391	46.3984
3468	45.4421	65.5855	37.2033	44.1849	31.759	20.6298	46.3739
3466	45.3591	65.5726	37.1837	44.1636	31.6956	20.6219	46.3517
3464	45.2793	65.5595	37.1666	44.1469	31.6347	20.616	46.3335
3462	45.2023	65.5464	37.1506	44.1339	31.5769	20.6118	46.3192
3460	45.1274	65.5334	37.1347	44.1228	31.522	20.6087	46.3077
3458	45.0534	65.5204	37.118	44.1114	31.4687	20.6055	46.2967
3456	44.9801	65.5079	37.1008	44.0985	31.416	20.6015	46.2849
3454	44.9073	65.496	37.0841	44.084	31.3633	20.5967	46.2713
3452	44.8362	65.4855	37.0692	44.0692	31.3109	20.5917	46.2567
3450	44.7675	65.4767	37.057	44.0557	31.2597	20.5873	46.2425
3448	44.7021	65.4698	37.0476	44.045	31.211	20.5841	46.2302
3446	44.6395	65.4641	37.0399	44.0369	31.1651	20.5821	46.22
3444	44.5793	65.459	37.0328	44.0308	31.1217	20.581	46.212
3442	44.5205	65.4534	37.0251	44.0254	31.0802	20.5803	46.205
3440	44.4633	65.4472	37.0172	44.0205	31.0399	20.5797	46.199
3438	44.4081	65.441	37.0099	44.0166	31.0007	20.5795	46.1943
3436	44.3562	65.4363	37.0047	44.0153	30.9631	20.5805	46.1925
3434	44.3081	65.4349	37.0029	44.0181	30.9278	20.5835	46.1951
3432	44.2639	65.4382	37.0051	44.0257	30.8952	20.5888	46.203
3430	44.2223	65.4466	37.0108	44.0374	30.8646	20.596	46.2156
3428	44.1817	65.4594	37.0189	44.0519	30.8348	20.6044	46.2313
3426	44.1403	65.475	37.0284	44.0672	30.8044	20.6129	46.2478
3424	44.0974	65.492	37.0384	44.0821	30.7726	20.6209	46.2636
3422	44.053	65.509	37.0489	44.0965	30.7393	20.6283	46.278
3420	44.0084	65.5258	37.0604	44.1113	30.7058	20.6357	46.2921
3418	43.9648	65.5424	37.0731	44.1274	30.6734	20.6438	46.3071
3416	43.9226	65.5598	37.0873	44.1456	30.6433	20.6531	46.3245
3414	43.8815	65.5782	37.1026	44.1653	30.6152	20.6632	46.3441
3412	43.8402	65.598	37.1185	44.1855	30.5882	20.6738	46.3653
3410	43.7975	65.6188	37.1347	44.2052	30.5609	20.6841	46.3867
3408	43.7529	65.6407	37.1515	44.224	30.532	20.6938	46.4074
3406	43.7067	65.6637	37.1693	44.2422	30.5013	20.7029	46.4272
3404	43.66	65.6884	37.1891	44.2616	30.4698	20.7124	46.4477
3402	43.6144	65.7153	37.2115	44.2836	30.4388	20.7229	46.4703
3400	43.5704	65.7452	37.2364	44.3094	30.4093	20.7352	46.4967
3398	43.5281	65.7778	37.2634	44.3386	30.3817	20.7492	46.5273
3396	43.4866	65.8129	37.2918	44.3704	30.3552	20.7644	46.5615
3394	43.4446	65.8495	37.3206	44.4032	30.3285	20.7801	46.598
3392	43.4012	65.8872	37.3497	44.4361	30.3006	20.7958	46.6356
3390	43.3564	65.9254	37.3789	44.469	30.2713	20.8112	46.6736
3388	43.3104	65.9645	37.4088	44.5028	30.2411	20.8269	46.7123
3386	43.2642	66.0047	37.4396	44.5381	30.2111	20.8432	46.7521
3384	43.2179	66.0464	37.4715	44.5756	30.182	20.8603	46.7936
3382	43.1709	66.0892	37.5041	44.6147	30.1538	20.8782	46.8362
3380	43.1221	66.133	37.5372	44.6547	30.1252	20.8962	46.8791
3378	43.0702	66.1771	37.5706	44.6946	30.0949	20.9137	46.9214
3376	43.0143	66.2211	37.6046	44.7343	30.0615	20.9306	46.9628
3374	42.9546	66.2652	37.6399	44.7747	30.0249	20.947	47.0039
3372	42.8917	66.3101	37.6774	44.8173	29.9857	20.9638	47.0461
3370	42.827	66.3566	37.7176	44.8635	29.9451	20.9818	47.0913
3368	42.7609	66.4056	37.7607	44.914	29.9038	21.0013	47.1403
3366	42.6936	66.4575	37.8057	44.968	29.8622	21.0221	47.193
3364	42.6238	66.5118	37.8517	45.0241	29.8194	21.0434	47.2481
3362	42.5507	66.5675	37.8975	45.0801	29.7744	21.0643	47.3036
3360	42.4733	66.6234	37.9425	45.1349	29.7262	21.084	47.358
3358	42.3924	66.6785	37.9862	45.1878	29.6752	21.1023	47.4104
3356	42.3085	66.7318	38.029	45.2394	29.6222	21.1196	47.461
3354	42.2234	66.783	38.071	45.2903	29.5688	21.1364	47.5105
3352	42.1375	66.8321	38.1125	45.3411	29.5157	21.1528	47.5595
3350	42.0509	66.8792	38.1533	45.3916	29.4631	21.169	47.6083
3348	41.9623	66.9244	38.1933	45.4412	29.4099	21.1843	47.6562
3346	41.8707	66.9681	38.2326	45.4896	29.3546	21.1984	47.7028
3344	41.7749	67.0109	38.2715	45.5365	29.2961	21.2106	47.7472
3342	41.6756	67.0534	38.3103	45.5824	29.2341	21.2212	47.7898
3340	41.5732	67.0966	38.3495	45.6283	29.1694	21.2304	47.8309
3338	41.4692	67.1411	38.3892	45.6748	29.1033	21.2387	47.8714
3336	41.3639	67.1868	38.4289	45.722	29.0365	21.2462	47.9114
3334	41.2571	67.2333	38.4681	45.7694	28.9692	21.2526	47.9506
3332	41.1473	67.2793	38.5061	45.8158	28.9004	21.2571	47.9877
3330	41.0331	67.3235	38.5424	45.8601	28.8287	21.2592	48.0217
3328	40.9137	67.3643	38.577	45.9016	28.7531	21.2582	48.0513
3326	40.7894	67.4011	38.6102	45.9408	28.6737	21.2543	48.0767
3324	40.6615	67.4339	38.6423	45.9782	28.5914	21.2479	48.0982
3322	40.5319	67.4636	38.6736	46.0147	28.5078	21.2398	48.1168
3320	40.4017	67.4912	38.7038	46.0504	28.4241	21.2303	48.1329
3318	40.2714	67.5179	38.7328	46.0854	28.3407	21.2195	48.1467
3316	40.1405	67.5445	38.76	46.1188	28.2571	21.207	48.1576
3314	40.0081	67.5717	38.7856	46.1501	28.1722	21.1926	48.1652
3312	39.8744	67.5995	38.8096	46.1792	28.0858	21.1764	48.1696
3310	39.7405	67.6277	38.8325	46.2069	27.9984	21.159	48.1716
3308	39.6088	67.656	38.8549	46.2342	27.9122	21.1415	48.1726
3306	39.4818	67.6839	38.8774	46.2622	27.8291	21.125	48.1743
3304	39.3618	67.7108	38.8998	46.291	27.7512	21.1103	48.1778
3302	39.2492	67.7362	38.9222	46.3204	27.6788	21.0974	48.1833
3300	39.1436	67.7597	38.9439	46.3494	27.6116	21.0863	48.1904
3298	39.0436	67.7817	38.9649	46.3774	27.5483	21.0764	48.1983
3296	38.9492	67.8024	38.9851	46.4041	27.4885	21.0676	48.2067
3294	38.8605	67.8231	39.0047	46.4298	27.4323	21.0603	48.2159
3292	38.7797	67.8447	39.0239	46.4552	27.3815	21.0552	48.2267
3290	38.7085	67.8678	39.0428	46.4809	27.3378	21.0531	48.2401
3288	38.6482	67.8924	39.0612	46.5069	27.3026	21.0543	48.2566
3286	38.598	67.9175	39.0789	46.5326	27.2755	21.0585	48.2757
3284	38.5566	67.9416	39.0954	46.5567	27.2551	21.0649	48.2961
3282	38.5207	67.9629	39.1108	46.5785	27.2389	21.0723	48.3166
3280	38.4889	67.9805	39.125	46.5979	27.2251	21.0802	48.3364
3278	38.4595	67.9941	39.1388	46.6159	27.2124	21.0884	48.3556
3276	38.4333	68.0048	39.1526	46.6339	27.2015	21.0973	48.3755
3274	38.4101	68.0146	39.1669	46.6533	27.1926	21.1073	48.3973
3272	38.3906	68.0255	39.1821	46.6747	27.1865	21.1187	48.4218
3270	38.3731	68.039	39.1979	46.6979	27.1822	21.1309	48.4485
3268	38.3561	68.0558	39.2141	46.7215	27.1785	21.143	48.4762
3266	38.3372	68.0755	39.2306	46.7442	27.1733	21.1541	48.5029
3264	38.3159	68.0968	39.2472	46.7654	27.1659	21.1635	48.5272
3262	38.2925	68.1182	39.2639	46.785	27.1565	21.1714	48.5486
3260	38.2698	68.1385	39.281	46.8039	27.1472	21.1786	48.568
3258	38.2503	68.1571	39.2984	46.823	27.1405	21.1862	48.5869
3256	38.237	68.1736	39.3161	46.8433	27.1387	21.1951	48.6068
3254	38.2311	68.1884	39.3339	46.8647	27.143	21.2058	48.6287
3252	38.2328	68.202	39.3517	46.8868	27.1535	21.2184	48.6531
3250	38.2412	68.215	39.3696	46.9089	27.1691	21.2323	48.6794
3248	38.2558	68.2283	39.3878	46.9305	27.1889	21.2476	48.7075
3246	38.2764	68.2425	39.4065	46.9519	27.2126	21.2642	48.7371
3244	38.3034	68.2586	39.4259	46.9736	27.2405	21.2827	48.7687
3242	38.3366	68.2769	39.4461	46.9964	27.2729	21.3035	48.8029
3240	38.3751	68.2975	39.4667	47.0205	27.3094	21.3267	48.8402
3238	38.4163	68.3199	39.4877	47.0459	27.3483	21.3519	48.8803
3236	38.4566	68.3429	39.5089	47.0719	27.3869	21.378	48.9221
3234	38.4922	68.3654	39.5303	47.0977	27.4222	21.404	48.9645
3232	38.5204	68.3862	39.5522	47.123	27.4518	21.429	49.0064
3230	38.54	68.4048	39.5747	47.1478	27.4748	21.4526	49.047
3228	38.5511	68.4217	39.5981	47.1727	27.4912	21.475	49.0866
3226	38.5547	68.4376	39.622	47.1982	27.5022	21.4965	49.1254
3224	38.5515	68.4539	39.6461	47.2245	27.5086	21.5173	49.1638
3222	38.5415	68.4715	39.6698	47.2512	27.5106	21.5373	49.2017
3220	38.5239	68.4912	39.6928	47.2778	27.5076	21.5559	49.2386
3218	38.4981	68.5127	39.7151	47.3036	27.4989	21.5727	49.2741
3216	38.464	68.5352	39.7371	47.3287	27.4841	21.5877	49.3078
3214	38.4231	68.5578	39.7592	47.3533	27.4642	21.6011	49.34
3212	38.3778	68.5795	39.782	47.3781	27.4407	21.6136	49.3715
3210	38.3308	68.5999	39.8056	47.4037	27.416	21.6261	49.403
3208	38.2838	68.6187	39.8297	47.4303	27.3918	21.639	49.4352
3206	38.2378	68.6362	39.854	47.4576	27.3687	21.6523	49.468
3204	38.1923	68.6528	39.8779	47.4848	27.3463	21.6654	49.5008
3202	38.1467	68.669	39.9015	47.5112	27.3238	21.678	49.5328
3200	38.1007	68.6856	39.9247	47.5367	27.3007	21.6897	49.5634
3198	38.0553	68.7028	39.9479	47.5615	27.2776	21.7007	49.5929
3196	38.0122	68.7211	39.9713	47.5862	27.2559	21.7114	49.6217
3194	37.9737	68.7406	39.9949	47.6114	27.2374	21.7228	49.6508
3192	37.9412	68.7607	40.0185	47.6375	27.2234	21.735	49.6809
3190	37.9145	68.7809	40.0417	47.6639	27.2141	21.748	49.7119
3188	37.8926	68.8001	40.0642	47.6901	27.2085	21.7614	49.7435
3186	37.8739	68.8176	40.0859	47.7155	27.2051	21.7746	49.7748
3184	37.8576	68.8328	40.1072	47.7399	27.2031	21.7873	49.8053
3182	37.8437	68.8461	40.1284	47.7638	27.2022	21.7994	49.8349
3180	37.8338	68.8582	40.1499	47.7877	27.2036	21.8114	49.8642
3178	37.8289	68.8706	40.1718	47.8122	27.2085	21.8238	49.8936
3176	37.8301	68.8843	40.194	47.8375	27.2181	21.8369	49.9235
3174	37.8368	68.8999	40.216	47.8632	27.232	21.8503	49.954
3172	37.8481	68.9171	40.2376	47.8883	27.2496	21.8637	49.9841
3170	37.8619	68.9349	40.2585	47.9122	27.2691	21.8762	50.0131
3168	37.8779	68.9517	40.2787	47.9344	27.29	21.8876	50.0402
3166	37.896	68.9663	40.2986	47.9552	27.3119	21.8979	50.0653
3164	37.9182	68.9779	40.3183	47.9753	27.3363	21.9077	50.0889
3162	37.9457	68.9868	40.338	47.9952	27.3645	21.9178	50.112
3160	37.9799	68.9939	40.3576	48.0156	27.3976	21.9286	50.1353
3158	38.0204	69.0008	40.3768	48.0365	27.4357	21.9404	50.1594
3156	38.0665	69.009	40.3957	48.0575	27.4779	21.9528	50.1843
3154	38.1162	69.0197	40.4141	48.0783	27.5229	21.9656	50.2098
3152	38.1692	69.0332	40.4323	48.0988	27.5698	21.9785	50.2356
3150	38.225	69.0491	40.4505	48.1191	27.6184	21.9917	50.2616
3148	38.2847	69.0667	40.4686	48.1396	27.6693	22.0056	50.2882
3146	38.3491	69.0845	40.4868	48.1608	27.7234	22.0205	50.3157
3144	38.4185	69.1011	40.5047	48.1826	27.7811	22.0368	50.3443
3142	38.4916	69.1154	40.5222	48.2047	27.8419	22.0542	50.3738
3140	38.5667	69.1266	40.5391	48.2267	27.9043	22.0722	50.4039
3138	38.6415	69.1346	40.5555	48.2479	27.9665	22.09	50.4337
3136	38.7146	69.1402	40.5716	48.2684	28.0272	22.1073	50.4627
3134	38.7856	69.1447	40.5876	48.2882	28.0861	22.1239	50.4908
3132	38.8548	69.1498	40.6036	48.3078	28.1433	22.1401	50.5181
3130	38.923	69.157	40.6195	48.3276	28.1998	22.1564	50.5449
3128	38.9904	69.1677	40.6351	48.3479	28.2559	22.1728	50.5716
3126	39.0565	69.1819	40.6505	48.3684	28.3112	22.1893	50.5981
3124	39.1198	69.1989	40.6657	48.3889	28.3648	22.2055	50.6245
3122	39.1791	69.2172	40.6811	48.4093	28.4152	22.2209	50.6506
3120	39.2336	69.2348	40.6972	48.4299	28.4617	22.2354	50.6765
3118	39.2834	69.2504	40.7141	48.4513	28.5044	22.2491	50.7026
3116	39.3297	69.2631	40.732	48.4738	28.544	22.2625	50.7293
3114	39.3735	69.2732	40.7505	48.4979	28.5819	22.2761	50.757
3112	39.4159	69.2817	40.7691	48.5233	28.6189	22.2899	50.7858
3110	39.4569	69.2906	40.7875	48.5493	28.6553	22.3037	50.8151
3108	39.4961	69.3014	40.8057	48.575	28.6908	22.3168	50.8438
3106	39.533	69.3156	40.8237	48.5998	28.7245	22.3288	50.8713
3104	39.5677	69.3337	40.8419	48.6234	28.7565	22.3393	50.8967
3102	39.6012	69.3551	40.8601	48.6463	28.7873	22.3485	50.9201
3100	39.6352	69.3786	40.8783	48.6689	28.8184	22.3569	50.942
3098	39.6713	69.4022	40.8959	48.6917	28.8514	22.3652	50.963
3096	39.7112	69.4237	40.9126	48.7146	28.8879	22.3739	50.9836
3094	39.7551	69.4414	40.928	48.7372	28.9281	22.3829	51.0039
3092	39.8032	69.4542	40.9423	48.759	28.9721	22.3921	51.0239
3090	39.8549	69.4623	40.9562	48.7796	29.019	22.4011	51.0434
3088	39.9109	69.4669	40.9705	48.7993	29.0688	22.4099	51.0625
3086	39.9717	69.4705	40.9856	48.8188	29.1217	22.4191	51.0817
3084	40.0391	69.4755	41.0017	48.839	29.1791	22.4294	51.1021
3082	40.114	69.4846	41.0184	48.8605	29.2417	22.4415	51.1244
3080	40.1974	69.499	41.035	48.8835	29.3109	22.4557	51.1491
3078	40.2884	69.5187	41.0511	48.9074	29.3863	22.472	51.1762
3076	40.3864	69.5421	41.0663	48.9315	29.4674	22.4899	51.2049
3074	40.4899	69.5667	41.0811	48.9548	29.5529	22.5086	51.2344
3072	40.5987	69.5896	41.096	48.9772	29.6422	22.5279	51.2639
3070	40.7124	69.6086	41.1116	48.9988	29.7347	22.5476	51.2934
3068	40.8316	69.6224	41.128	49.0201	29.8309	22.5682	51.323
3066	40.9562	69.6312	41.1448	49.0418	29.9309	22.5901	51.3532
3064	41.0861	69.6363	41.1614	49.0637	30.0349	22.6134	51.3844
3062	41.2197	69.6398	41.1771	49.0857	30.1422	22.6378	51.4163
3060	41.3559	69.6438	41.1916	49.1069	30.2518	22.6627	51.4483
3058	41.4929	69.65	41.2052	49.1267	30.3622	22.6873	51.4798
3056	41.6302	69.6593	41.2183	49.1448	30.4727	22.7113	51.5102
3054	41.7675	69.6716	41.2315	49.1614	30.5828	22.7346	51.5393
3052	41.9053	69.686	41.245	49.1771	30.6928	22.7576	51.5675
3050	42.0435	69.7012	41.2587	49.1926	30.8029	22.7809	51.5953
3048	42.1821	69.7156	41.2718	49.208	30.9133	22.8045	51.6231
3046	42.3203	69.7279	41.2841	49.2231	31.0237	22.8286	51.6508
3044	42.4574	69.7374	41.2954	49.2375	31.1336	22.8525	51.678
3042	42.593	69.7441	41.3062	49.2505	31.2424	22.8758	51.7044
3040	42.7269	69.7488	41.3171	49.262	31.3498	22.8983	51.7292
3038	42.86	69.7533	41.3285	49.2721	31.4558	22.92	51.7527
3036	42.9925	69.7592	41.3406	49.2812	31.5608	22.9412	51.7747
3034	43.125	69.7682	41.353	49.2899	31.6652	22.9623	51.796
3032	43.2568	69.7808	41.3649	49.2981	31.7689	22.9835	51.8165
3030	43.3873	69.7965	41.3758	49.3055	31.8717	23.0046	51.836
3028	43.5152	69.8138	41.3857	49.3113	31.9728	23.025	51.8537
3026	43.6401	69.8303	41.3951	49.3152	32.0717	23.0443	51.8692
3024	43.7615	69.844	41.4052	49.3168	32.1676	23.0619	51.8817
3022	43.8801	69.8537	41.4169	49.3167	32.2608	23.0781	51.8913
3020	43.996	69.8593	41.4307	49.3154	32.351	23.0932	51.8984
3018	44.1096	69.8622	41.4462	49.3139	32.4388	23.1079	51.9041
3016	44.2203	69.8648	41.4621	49.3124	32.5238	23.1223	51.9088
3014	44.3277	69.8693	41.477	49.3107	32.6061	23.1365	51.9131
3012	44.4306	69.8777	41.4898	49.3079	32.685	23.1498	51.9162
3010	44.5289	69.8904	41.5001	49.3034	32.7606	23.1615	51.9178
3008	44.6223	69.907	41.5081	49.2964	32.8324	23.1712	51.9164
3006	44.7113	69.9258	41.5147	49.2867	32.9008	23.1786	51.9115
3004	44.7962	69.9447	41.5206	49.2745	32.9655	23.1838	51.9023
3002	44.8775	69.9617	41.5261	49.2599	33.027	23.187	51.8884
3000	44.9548	69.9751	41.5311	49.2433	33.0848	23.1881	51.8697
2998	45.0282	69.9841	41.5351	49.2242	33.1387	23.1867	51.8454
2996	45.0972	69.9884	41.5377	49.2023	33.188	23.1822	51.8154
2994	45.1619	69.9885	41.5389	49.1771	33.2323	23.1737	51.779
2992	45.2225	69.9856	41.5387	49.1488	33.2713	23.1611	51.7365
2990	45.2796	69.9812	41.5376	49.1178	33.3049	23.1443	51.689
2988	45.3338	69.9767	41.5357	49.0855	33.3334	23.1244	51.6389
2986	45.3859	69.9735	41.5331	49.0536	33.3574	23.1031	51.5894
2984	45.4365	69.9722	41.5293	49.0243	33.3776	23.0825	51.5447
2982	45.4866	69.9729	41.5241	48.9992	33.3953	23.0647	51.5087
2980	45.5374	69.9746	41.5172	48.9802	33.4116	23.0521	51.4852
2978	45.5903	69.9762	41.5093	48.9686	33.4285	23.0467	51.4768
2976	45.6469	69.9764	41.5011	48.9658	33.4478	23.0501	51.4852
2974	45.7086	69.9744	41.4941	48.9725	33.4716	23.0635	51.5108
2972	45.7761	69.9703	41.4891	48.9892	33.5016	23.0872	51.5525
2970	45.8496	69.9648	41.4869	49.0153	33.5388	23.1205	51.608
2968	45.9281	69.9595	41.4872	49.0493	33.5834	23.1616	51.6739
2966	46.0106	69.9558	41.4896	49.0887	33.635	23.2076	51.7455
2964	46.0955	69.9548	41.493	49.1304	33.6922	23.2554	51.8183
2962	46.1819	69.9566	41.4969	49.1715	33.7536	23.3019	51.8879
2960	46.2686	69.9606	41.5007	49.2098	33.8174	23.345	51.9516
2958	46.3547	69.9656	41.504	49.244	33.8822	23.3834	52.0075
2956	46.4393	69.9702	41.5067	49.2736	33.9466	23.417	52.0555
2954	46.5212	69.973	41.5084	49.2986	34.0096	23.4461	52.0959
2952	46.599	69.9733	41.5088	49.3192	34.0699	23.4714	52.13
2950	46.672	69.9708	41.5076	49.3353	34.1262	23.4931	52.1583
2948	46.7396	69.966	41.5048	49.3466	34.1772	23.5115	52.1814
2946	46.8019	69.9596	41.5005	49.3528	34.2217	23.5265	52.1991
2944	46.8596	69.9522	41.4952	49.3541	34.2588	23.5384	52.2117
2942	46.9132	69.9444	41.4894	49.3512	34.2876	23.5476	52.2195
2940	46.9635	69.9366	41.4835	49.3453	34.3082	23.555	52.2231
2938	47.0111	69.9283	41.4776	49.3377	34.3205	23.5614	52.2236
2936	47.0564	69.9191	41.4719	49.3297	34.3256	23.5674	52.222
2934	47.1003	69.9079	41.4663	49.3222	34.3252	23.5733	52.2194
2932	47.1436	69.8939	41.4611	49.316	34.322	23.5792	52.2164
2930	47.1881	69.8767	41.4572	49.3121	34.3194	23.5854	52.214
2928	47.2354	69.8572	41.4559	49.3113	34.3212	23.592	52.2132
2926	47.2871	69.8373	41.4584	49.315	34.3313	23.5998	52.2152
2924	47.3434	69.8203	41.4653	49.324	34.3525	23.6096	52.2214
2922	47.4037	69.8096	41.4765	49.339	34.3864	23.6219	52.2328
2920	47.4666	69.8085	41.4913	49.3595	34.4326	23.6371	52.2496
2918	47.5306	69.8184	41.5086	49.3842	34.4893	23.6545	52.2711
2916	47.5941	69.8391	41.5275	49.411	34.5537	23.6731	52.2958
2914	47.6562	69.8681	41.5471	49.4378	34.6223	23.6917	52.3217
2912	47.7162	69.902	41.5675	49.4633	34.6922	23.7096	52.3471
2910	47.7741	69.9364	41.5885	49.4867	34.7608	23.7262	52.3711
2908	47.83	69.9677	41.61	49.5083	34.8267	23.7417	52.3935
2906	47.8837	69.9934	41.6316	49.5286	34.8892	23.7567	52.4148
2904	47.9357	70.0126	41.6526	49.5485	34.9485	23.7717	52.436
2902	47.9863	70.026	41.6724	49.5683	35.0049	23.7869	52.4577
2900	48.0365	70.0354	41.6906	49.5881	35.0592	23.8023	52.4806
2898	48.0871	70.0433	41.7073	49.6078	35.1121	23.8178	52.5046
2896	48.1392	70.0519	41.7229	49.6273	35.1643	23.8335	52.5297
2894	48.193	70.0628	41.7382	49.6466	35.2164	23.8492	52.5556
2892	48.2484	70.0767	41.7535	49.6658	35.2685	23.8654	52.5822
2890	48.3048	70.0929	41.7686	49.6851	35.3208	23.8823	52.6095
2888	48.3616	70.1101	41.7831	49.7045	35.3733	23.9002	52.6375
2886	48.4182	70.1261	41.7961	49.7235	35.426	23.9189	52.6662
2884	48.4748	70.1392	41.8069	49.742	35.4789	23.9381	52.6955
2882	48.5317	70.1479	41.8154	49.7596	35.532	23.9577	52.7251
2880	48.5894	70.152	41.8219	49.7764	35.5852	23.9775	52.7553
2878	48.6482	70.1521	41.8271	49.7929	35.6382	23.9979	52.7862
2876	48.7078	70.1499	41.8318	49.8097	35.6906	24.0193	52.8185
2874	48.7676	70.1475	41.8367	49.8277	35.7418	24.0422	52.8523
2872	48.8271	70.1465	41.8423	49.8471	35.7912	24.0668	52.8879
2870	48.8856	70.1479	41.8489	49.8679	35.8381	24.0929	52.9248
2868	48.9435	70.1514	41.8567	49.8896	35.882	24.1201	52.9622
2866	49.001	70.1558	41.8659	49.9116	35.9229	24.1475	52.9991
2864	49.0587	70.1594	41.8767	49.9336	35.9607	24.1747	53.0349
2862	49.1168	70.1606	41.8892	49.9556	35.9961	24.2012	53.0692
2860	49.1752	70.1587	41.9032	49.9783	36.0303	24.2271	53.1024
2858	49.2334	70.1543	41.9183	50.0024	36.0652	24.2526	53.1352
2856	49.2913	70.1492	41.9342	50.0285	36.1028	24.278	53.1688
2854	49.3491	70.1458	41.9507	50.057	36.1455	24.3033	53.2038
2852	49.4076	70.1466	41.9683	50.0879	36.1952	24.3286	53.2409
2850	49.4679	70.1534	41.9878	50.1208	36.2531	24.3538	53.28
2848	49.5303	70.1672	42.0099	50.1553	36.319	24.379	53.3208
2846	49.5949	70.1875	42.0351	50.1909	36.3915	24.4044	53.3628
2844	49.6602	70.2132	42.0633	50.227	36.4682	24.43	53.4054
2842	49.7246	70.2423	42.0933	50.2629	36.5461	24.4561	53.4479
2840	49.7861	70.2724	42.1235	50.2977	36.6226	24.4823	53.4895
2838	49.8437	70.3013	42.1525	50.3306	36.6955	24.5083	53.5295
2836	49.8972	70.327	42.1791	50.3609	36.7639	24.5334	53.5673
2834	49.9475	70.3484	42.2031	50.3882	36.8276	24.5573	53.6026
2832	49.9955	70.3653	42.225	50.4128	36.8869	24.5797	53.6352
2830	50.0421	70.3782	42.2455	50.435	36.9423	24.6008	53.6653
2828	50.0872	70.3886	42.2653	50.4556	36.9942	24.621	53.6932
2826	50.1304	70.3981	42.2844	50.4752	37.0428	24.6405	53.7195
2824	50.1711	70.4082	42.3024	50.4939	37.088	24.6597	53.7444
2822	50.2092	70.4198	42.3189	50.5119	37.1302	24.6785	53.7682
2820	50.245	70.433	42.3337	50.5288	37.1697	24.6967	53.7907
2818	50.2794	70.4471	42.3469	50.5444	37.2074	24.7141	53.8121
2816	50.3132	70.4609	42.3592	50.5589	37.2436	24.7307	53.8323
2814	50.347	70.4733	42.3716	50.5726	37.279	24.7466	53.8517
2812	50.3802	70.4834	42.3846	50.5859	37.3132	24.7623	53.8703
2810	50.4123	70.4912	42.3984	50.5994	37.3463	24.7779	53.8886
2808	50.4424	70.497	42.4125	50.613	37.3779	24.7937	53.9067
2806	50.4705	70.5019	42.4263	50.6266	37.4082	24.8096	53.9247
2804	50.4971	70.5068	42.4393	50.6399	37.4376	24.8252	53.9424
2802	50.5235	70.5129	42.4514	50.6527	37.4668	24.8404	53.9597
2800	50.5506	70.5204	42.463	50.6649	37.4963	24.855	53.9765
2798	50.5791	70.5296	42.4748	50.6768	37.5264	24.8694	53.9931
2796	50.6087	70.5399	42.4872	50.6889	37.5568	24.8838	54.0096
2794	50.6385	70.5508	42.5003	50.7015	37.5872	24.8986	54.0265
2792	50.6678	70.5613	42.5135	50.7146	37.6171	24.9139	54.0437
2790	50.6963	70.5708	42.5263	50.728	37.6466	24.9297	54.0613
2788	50.7243	70.5786	42.5383	50.7412	37.6758	24.9456	54.079
2786	50.7528	70.5848	42.5494	50.7537	37.7054	24.9613	54.0964
2784	50.7827	70.5897	42.5599	50.7654	37.7355	24.9765	54.1132
2782	50.8141	70.5939	42.5703	50.7764	37.7661	24.9913	54.1295
2780	50.8465	70.5987	42.5811	50.7871	37.7969	25.0059	54.1454
2778	50.8785	70.6047	42.5923	50.7979	37.8271	25.0206	54.161
2776	50.9091	70.6127	42.6034	50.809	37.856	25.0355	54.1766
2774	50.9375	70.6223	42.6143	50.8203	37.8835	25.0504	54.1923
2772	50.9642	70.633	42.6246	50.8314	37.9098	25.0651	54.2079
2770	50.9901	70.6434	42.6344	50.8422	37.9353	25.0793	54.2232
2768	51.0162	70.6524	42.6443	50.8525	37.9607	25.0928	54.2379
2766	51.043	70.659	42.6548	50.8624	37.9862	25.1058	54.2519
2764	51.0703	70.6633	42.666	50.8722	38.0115	25.1184	54.2654
2762	51.097	70.6659	42.6778	50.8822	38.0362	25.131	54.2785
2760	51.1223	70.668	42.6895	50.8923	38.0598	25.1437	54.2912
2758	51.1458	70.671	42.7006	50.9025	38.0824	25.1563	54.3038
2756	51.168	70.6757	42.7106	50.9125	38.1043	25.1688	54.3161
2754	51.19	70.6827	42.7197	50.9222	38.1261	25.1809	54.3282
2752	51.213	70.6916	42.7283	50.9315	38.1484	25.1926	54.3402
2750	51.2378	70.7013	42.737	50.9408	38.1711	25.2041	54.352
2748	51.2641	70.7107	42.7463	50.9503	38.1942	25.2158	54.364
2746	51.2912	70.7187	42.7559	50.9603	38.2171	25.2279	54.3762
2744	51.3184	70.7245	42.7653	50.9709	38.2396	25.2404	54.3889
2742	51.3454	70.7281	42.774	50.9817	38.2617	25.2534	54.4018
2740	51.3727	70.7298	42.7816	50.9923	38.2841	25.2665	54.4148
2738	51.4013	70.7306	42.7884	51.0024	38.308	25.2794	54.4276
2736	51.4323	70.7316	42.7951	51.0119	38.3342	25.2921	54.4401
2734	51.4663	70.7341	42.8028	51.0211	38.3629	25.3045	54.4524
2732	51.5027	70.739	42.8121	51.0304	38.3941	25.3171	54.4647
2730	51.5406	70.7468	42.8231	51.0402	38.427	25.3302	54.4774
2728	51.5791	70.757	42.8351	51.0506	38.4609	25.3438	54.4907
2726	51.6174	70.7685	42.8474	51.0615	38.4953	25.3581	54.5047
2724	51.656	70.7798	42.8591	51.0725	38.5302	25.3726	54.5193
2722	51.6955	70.7891	42.8701	51.0834	38.5658	25.3872	54.5342
2720	51.7369	70.7952	42.8803	51.094	38.6024	25.4017	54.5492
2718	51.7802	70.7977	42.8905	51.1044	38.6401	25.4161	54.5641
2716	51.8248	70.7972	42.901	51.1148	38.6783	25.4305	54.579
2714	51.8694	70.7953	42.9119	51.1255	38.7163	25.4453	54.5938
2712	51.9131	70.7941	42.9231	51.1364	38.7537	25.4603	54.6086
2710	51.9554	70.7954	42.9342	51.1475	38.7901	25.4755	54.6234
2708	51.9968	70.8004	42.9448	51.1583	38.8261	25.4906	54.638
2706	52.0383	70.8094	42.9549	51.1687	38.8623	25.5054	54.6523
2704	52.0811	70.8214	42.9649	51.1786	38.8993	25.5198	54.6664
2702	52.1253	70.8349	42.9751	51.1883	38.9372	25.534	54.6801
2700	52.1705	70.8477	42.9859	51.1981	38.9757	25.5481	54.6938
2698	52.2153	70.8582	42.997	51.2082	39.0141	25.5624	54.7076
2696	52.2589	70.8653	43.008	51.2187	39.0516	25.5771	54.7214
2694	52.3009	70.8687	43.0183	51.2293	39.088	25.592	54.7353
2692	52.3421	70.8689	43.0273	51.2395	39.1237	25.6068	54.7491
2690	52.3838	70.8672	43.0351	51.2492	39.1591	25.6214	54.7627
2688	52.4273	70.8653	43.0422	51.2582	39.195	25.6358	54.7759
2686	52.4729	70.8648	43.049	51.2668	39.2314	25.65	54.7889
2684	52.52	70.8672	43.0562	51.2754	39.2682	25.6643	54.8019
2682	52.5672	70.8732	43.0638	51.2845	39.3047	25.6792	54.8153
2680	52.6131	70.8828	43.0719	51.2941	39.3405	25.6947	54.8293
2678	52.6573	70.895	43.0802	51.3041	39.3757	25.7106	54.8438
2676	52.7002	70.9081	43.0886	51.3144	39.411	25.7267	54.8588
2674	52.743	70.9203	43.0975	51.3245	39.4471	25.7428	54.8741
2672	52.7868	70.9299	43.1073	51.3343	39.4848	25.7586	54.8894
2670	52.8321	70.936	43.1186	51.3439	39.5239	25.7742	54.9046
2668	52.8779	70.9386	43.1311	51.3535	39.5639	25.7898	54.9197
2666	52.923	70.9389	43.1446	51.3634	39.6035	25.8054	54.9347
2664	52.9657	70.9384	43.1582	51.3734	39.6418	25.8213	54.9496
2662	53.0055	70.9387	43.1711	51.3836	39.6782	25.8371	54.9644
2660	53.0429	70.9411	43.1828	51.3935	39.713	25.8528	54.9791
2658	53.0793	70.9461	43.1935	51.4029	39.7468	25.8681	54.9934
2656	53.1159	70.9535	43.2039	51.4119	39.7803	25.8828	55.0073
2654	53.1533	70.9626	43.2147	51.4206	39.8137	25.8971	55.0209
2652	53.1909	70.9724	43.2263	51.4294	39.8466	25.9112	55.0343
2650	53.2274	70.9818	43.2385	51.4385	39.8783	25.9253	55.0475
2648	53.2615	70.9904	43.2507	51.448	39.9081	25.9394	55.0607
2646	53.2928	70.9977	43.2621	51.4576	39.9358	25.9535	55.0739
2644	53.3219	71.0038	43.2723	51.467	39.9621	25.9673	55.087
2642	53.3504	71.0089	43.2813	51.476	39.9879	25.9809	55.0997
2640	53.3796	71.0133	43.2898	51.4846	40.014	25.994	55.1122
2638	53.4104	71.0176	43.2986	51.4929	40.0408	26.0069	55.1245
2636	53.442	71.022	43.3083	51.5013	40.0678	26.02	55.1366
2634	53.4733	71.0269	43.3188	51.51	40.0945	26.0332	55.1489
2632	53.5029	71.0324	43.3296	51.5191	40.1201	26.0469	55.1613
2630	53.5303	71.0384	43.3399	51.5283	40.1444	26.0607	55.1739
2628	53.5562	71.0447	43.3492	51.5374	40.1679	26.0745	55.1865
2626	53.582	71.0508	43.3576	51.5461	40.1915	26.088	55.1991
2624	53.6088	71.0566	43.3657	51.5543	40.2157	26.1012	55.2116
2622	53.6373	71.062	43.3741	51.5624	40.241	26.1141	55.2238
2620	53.6668	71.0675	43.3835	51.5706	40.2667	26.1269	55.236
2618	53.696	71.0734	43.3937	51.5791	40.292	26.1399	55.2483
2616	53.7234	71.0801	43.4043	51.588	40.3161	26.1532	55.2606
2614	53.7485	71.0877	43.4143	51.597	40.3387	26.1665	55.2729
2612	53.772	71.0958	43.4233	51.6058	40.3604	26.1796	55.2852
2610	53.7953	71.1038	43.4312	51.6142	40.382	26.1925	55.2972
2608	53.8195	71.1108	43.4388	51.6221	40.4041	26.205	55.3088
2606	53.8452	71.1164	43.4468	51.6297	40.4272	26.2172	55.3202
2604	53.8716	71.1204	43.456	51.6375	40.4506	26.2293	55.3314
2602	53.8973	71.1232	43.4663	51.6457	40.4735	26.2416	55.3425
2600	53.9208	71.1256	43.4774	51.6543	40.4951	26.2541	55.3536
2598	53.9418	71.1286	43.4883	51.6631	40.5153	26.2666	55.3648
2596	53.9612	71.1329	43.4984	51.6719	40.5347	26.2791	55.376
2594	53.9805	71.1391	43.5077	51.6803	40.5543	26.2912	55.387
2592	54.0013	71.1469	43.5165	51.6884	40.5749	26.3031	55.3978
2590	54.0243	71.1557	43.5257	51.6962	40.5969	26.315	55.4086
2588	54.0488	71.1648	43.5358	51.7041	40.6198	26.327	55.4193
2586	54.0734	71.1734	43.5469	51.7123	40.6429	26.3393	55.4303
2584	54.0966	71.1807	43.5585	51.7209	40.6651	26.3521	55.4416
2582	54.118	71.1862	43.5696	51.7296	40.6865	26.3652	55.4531
2580	54.1382	71.1899	43.5796	51.738	40.7073	26.3783	55.4648
2578	54.1585	71.192	43.5883	51.746	40.7284	26.3914	55.4766
2576	54.1805	71.1931	43.596	51.7536	40.7505	26.4043	55.4882
2574	54.2043	71.1942	43.6037	51.7609	40.7735	26.4171	55.4997
2572	54.2293	71.1962	43.6118	51.7683	40.7968	26.43	55.5112
2570	54.2537	71.2	43.6208	51.7761	40.8193	26.4431	55.5227
2568	54.276	71.206	43.6302	51.7842	40.84	26.4565	55.5342
2566	54.2956	71.2141	43.6394	51.7923	40.8589	26.47	55.5456
2564	54.3133	71.2234	43.6478	51.8003	40.8765	26.4833	55.5568
2562	54.3305	71.2327	43.6552	51.8078	40.8939	26.4963	55.5679
2560	54.349	71.2407	43.6621	51.8149	40.9122	26.5088	55.5786
2558	54.3693	71.2466	43.6693	51.8217	40.9317	26.5211	55.5892
2556	54.3908	71.2501	43.6772	51.8286	40.9519	26.5332	55.5997
2554	54.412	71.2518	43.6863	51.8358	40.9721	26.5455	55.6103
2552	54.4316	71.2527	43.6961	51.8435	40.9913	26.558	55.6209
2550	54.4489	71.2541	43.7059	51.8515	41.0093	26.5705	55.6317
2548	54.465	71.2567	43.7151	51.8593	41.0267	26.5829	55.6425
2546	54.4814	71.2612	43.7234	51.8668	41.0445	26.5952	55.6532
2544	54.4999	71.2673	43.731	51.874	41.0637	26.6073	55.6638
2542	54.5212	71.2743	43.7385	51.8809	41.0846	26.6195	55.6743
2540	54.5448	71.2815	43.7463	51.8881	41.1067	26.6319	55.685
2538	54.569	71.288	43.7547	51.8957	41.1289	26.6449	55.6959
2536	54.5924	71.2934	43.7634	51.9036	41.1505	26.6583	55.7071
2534	54.6143	71.2975	43.7718	51.9117	41.171	26.6721	55.7186
2532	54.6353	71.3004	43.7796	51.9196	41.1911	26.686	55.7302
2530	54.6567	71.3027	43.7866	51.9271	41.2116	26.6998	55.7417
2528	54.6799	71.3048	43.7934	51.9341	41.2335	26.7133	55.7532
2526	54.7052	71.3076	43.8005	51.9409	41.2569	26.7266	55.7647
2524	54.7319	71.3114	43.8085	51.9478	41.2812	26.7401	55.7762
2522	54.7581	71.3168	43.8176	51.955	41.3054	26.7537	55.7878
2520	54.7824	71.3236	43.8273	51.9627	41.3283	26.7676	55.7997
2518	54.8039	71.3314	43.837	51.9704	41.3497	26.7817	55.8116
2516	54.8233	71.3393	43.846	51.9781	41.3697	26.7956	55.8235
2514	54.8419	71.3464	43.8543	51.9853	41.3893	26.8092	55.8352
2512	54.8612	71.3517	43.8623	51.9921	41.409	26.8224	55.8466
2510	54.8812	71.3551	43.8706	51.9987	41.429	26.8352	55.8577
2508	54.901	71.3569	43.8796	52.0054	41.4484	26.8478	55.8684
2506	54.9188	71.3582	43.8896	52.0126	41.4661	26.86	55.8788
2504	54.9329	71.3602	43.9001	52.0202	41.4811	26.8719	55.8889
2502	54.9429	71.364	43.9104	52.0279	41.4931	26.8832	55.8985
2500	54.9497	71.37	43.9201	52.0355	41.503	26.8937	55.9076
2498	54.9556	71.378	43.9288	52.0425	41.512	26.9033	55.9161
2496	54.9625	71.3872	43.9372	52.0492	41.5215	26.9121	55.9239
2494	54.9716	71.3965	43.9456	52.0557	41.5325	26.9204	55.9312
2492	54.9828	71.4047	43.9548	52.0623	41.5449	26.9288	55.9384
2490	54.9951	71.4113	43.9649	52.0693	41.5583	26.9377	55.9458
2488	55.0076	71.416	43.9755	52.0767	41.5723	26.9471	55.9535
2486	55.0203	71.4193	43.9859	52.0842	41.5874	26.9573	55.9618
2484	55.0346	71.4218	43.9956	52.0916	41.6043	26.9682	55.9706
2482	55.0527	71.4242	44.0044	52.0985	41.6245	26.9796	55.98
2480	55.0765	71.4273	44.0127	52.105	41.649	26.9918	55.99
2478	55.1064	71.4316	44.0211	52.1114	41.6779	27.0047	56.0008
2476	55.1414	71.4372	44.0301	52.118	41.7104	27.0186	56.0123
2474	55.1792	71.4442	44.0398	52.1251	41.745	27.0336	56.0247
2472	55.2176	71.4522	44.0499	52.1326	41.7801	27.0494	56.0379
2470	55.2552	71.4605	44.0595	52.1404	41.8151	27.0659	56.0516
2468	55.2924	71.4683	44.0682	52.148	41.85	27.0827	56.0657
2466	55.3303	71.4748	44.0759	52.1551	41.8854	27.0994	56.0799
2464	55.3704	71.4798	44.083	52.1618	41.922	27.116	56.094
2462	55.4129	71.4832	44.0901	52.1684	41.9598	27.1325	56.1082
2460	55.4566	71.4858	44.098	52.1752	41.9981	27.1491	56.1223
2458	55.4994	71.4884	44.1069	52.1825	42.0355	27.1657	56.1364
2456	55.5392	71.4922	44.1165	52.1902	42.071	27.1823	56.1505
2454	55.575	71.4976	44.1262	52.1982	42.1041	27.1987	56.1645
2452	55.6076	71.5045	44.1356	52.2061	42.1355	27.2147	56.1783
2450	55.6387	71.5123	44.1444	52.2135	42.1664	27.2301	56.1916
2448	55.6703	71.5198	44.1528	52.2206	42.1977	27.245	56.2046
2446	55.7031	71.526	44.1615	52.2274	42.2298	27.2596	56.2173
2444	55.7364	71.5303	44.1706	52.2346	42.262	27.2742	56.2298
2442	55.7686	71.5329	44.1802	52.2421	42.293	27.2889	56.2424
2440	55.7976	71.5346	44.1898	52.2499	42.3216	27.3037	56.2548
2438	55.823	71.5364	44.1987	52.2578	42.3476	27.3183	56.2671
2436	55.8457	71.5395	44.2066	52.2653	42.3717	27.3326	56.2791
2434	55.8677	71.5444	44.2134	52.2722	42.3952	27.3465	56.2907
2432	55.8913	71.5513	44.2197	52.2786	42.4194	27.36	56.302
2430	55.9177	71.5597	44.2262	52.2849	42.4452	27.3734	56.3132
2428	55.9466	71.5686	44.2336	52.2915	42.4719	27.3871	56.3246
2426	55.9764	71.5772	44.2418	52.2988	42.4989	27.4012	56.3364
2424	56.0056	71.5845	44.2506	52.3068	42.5252	27.4158	56.3485
2422	56.0337	71.5899	44.2593	52.3151	42.5506	27.4306	56.3611
2420	56.0614	71.5932	44.2675	52.3234	42.5759	27.4457	56.3741
2418	56.0903	71.5946	44.2753	52.3313	42.6024	27.4607	56.3871
2416	56.1216	71.5949	44.2833	52.3387	42.6311	27.4756	56.4003
2414	56.1554	71.5952	44.2921	52.3459	42.6621	27.4905	56.4133
2412	56.1904	71.5969	44.3021	52.3531	42.6943	27.5057	56.4263
2410	56.2246	71.6013	44.313	52.3608	42.7264	27.5211	56.4394
2408	56.2563	71.6093	44.3241	52.3689	42.7573	27.537	56.4527
2406	56.2851	71.6206	44.3345	52.3773	42.7864	27.5531	56.4663
2404	56.3119	71.634	44.3436	52.3855	42.814	27.5692	56.4799
2402	56.3387	71.6474	44.3509	52.393	42.8409	27.5848	56.4932
2400	56.3672	71.659	44.3563	52.3998	42.8679	27.5999	56.5058
2398	56.398	71.6674	44.3602	52.4061	42.8949	27.6145	56.5176
2396	56.4306	71.6723	44.3631	52.4123	42.9209	27.6288	56.5289
2394	56.4632	71.6741	44.3659	52.4189	42.945	27.6431	56.5403
2392	56.4946	71.6744	44.3693	52.4263	42.9665	27.658	56.5527
2390	56.5238	71.6758	44.3737	52.4342	42.9857	27.6733	56.5665
2388	56.5512	71.6805	44.3788	52.442	43.0037	27.6889	56.5814
2386	56.5767	71.6903	44.3853	52.4488	43.0221	27.704	56.5967
2384	56.6003	71.7049	44.3937	52.4542	43.0421	27.7181	56.611
2382	56.6227	71.7233	44.4021	52.459	43.0648	27.731	56.6238
2380	56.6444	71.743	44.407	52.4645	43.0897	27.7434	56.6352
2378	56.6664	71.7617	44.4055	52.4723	43.1162	27.7564	56.6462
2376	56.6882	71.7786	44.399	52.4835	43.1424	27.7708	56.658
2374	56.7105	71.7953	44.3918	52.4977	43.1666	27.787	56.6721
2372	56.734	71.8151	44.3905	52.5124	43.1862	27.8041	56.6888
2370	56.7602	71.8385	44.4026	52.5232	43.2007	27.8199	56.7067
2368	56.791	71.8606	44.432	52.5264	43.2134	27.8324	56.7238
2366	56.8309	71.872	44.4719	52.5238	43.2329	27.8433	56.741
2364	56.8844	71.8653	44.502	52.524	43.2683	27.8583	56.7627
2362	56.9507	71.8412	44.497	52.5365	43.3195	27.8829	56.7924
2360	57.0193	71.8086	44.4466	52.5634	43.3725	27.9173	56.8279
2358	57.0742	71.7787	44.3695	52.5964	43.4043	27.9541	56.8603
2356	57.1031	71.7583	44.3062	52.6219	43.3971	27.9831	56.8801
2354	57.1034	71.7481	44.2918	52.6302	43.3486	27.9977	56.8827
2352	57.0823	71.746	44.3327	52.6202	43.2736	27.9981	56.871
2350	57.0513	71.7505	44.4079	52.5986	43.1955	27.9897	56.8529
2348	57.02	71.7609	44.4875	52.5742	43.136	27.9788	56.8359
2346	56.995	71.7754	44.5492	52.5543	43.1088	27.9708	56.8254
2344	56.9802	71.7908	44.583	52.544	43.1192	27.9695	56.824
2342	56.98	71.8028	44.588	52.5461	43.1661	27.9771	56.8328
2340	56.998	71.8087	44.569	52.5601	43.2435	27.9939	56.8503
2338	57.036	71.8094	44.5352	52.5822	43.3417	28.0177	56.8732
2336	57.0901	71.8079	44.5004	52.6067	43.4479	28.0447	56.8969
2334	57.1517	71.8083	44.4803	52.6281	43.5478	28.0712	56.9179
2332	57.2089	71.8131	44.4868	52.6434	43.6288	28.0946	56.9345
2330	57.2523	71.8223	44.521	52.6526	43.6838	28.1142	56.9475
2328	57.2781	71.8337	44.572	52.6578	43.7138	28.1309	56.9588
2326	57.2901	71.8443	44.6222	52.6616	43.7264	28.1459	56.9706
2324	57.2963	71.8524	44.6569	52.666	43.7322	28.1605	56.9839
2322	57.3053	71.8577	44.6704	52.6717	43.7405	28.1753	56.9992
2320	57.3228	71.8619	44.6674	52.6788	43.7564	28.1906	57.0164
2318	57.3492	71.8672	44.6579	52.687	43.7798	28.2066	57.0354
2316	57.3807	71.8755	44.6509	52.6956	43.8077	28.2232	57.0558
2314	57.4112	71.887	44.6516	52.7044	43.8358	28.2398	57.0768
2312	57.4361	71.9007	44.6591	52.7128	43.8608	28.2561	57.097
2310	57.4538	71.9147	44.6697	52.7205	43.8818	28.2715	57.1153
2308	57.4661	71.9273	44.6788	52.7271	43.8999	28.2857	57.1306
2306	57.476	71.9372	44.6853	52.7323	43.9174	28.2987	57.1424
2304	57.4862	71.9434	44.6912	52.7362	43.935	28.3105	57.151
2302	57.4979	71.9459	44.6986	52.7392	43.9529	28.3218	57.1573
2300	57.5106	71.945	44.7074	52.7422	43.9698	28.3331	57.1624
2298	57.523	71.9421	44.7159	52.7463	43.9851	28.3452	57.1674
2296	57.5341	71.9386	44.723	52.7519	43.9982	28.3584	57.1732
2294	57.5439	71.936	44.7293	52.7593	44.0099	28.3727	57.1803
2292	57.5543	71.9353	44.7355	52.7678	44.0219	28.388	57.1887
2290	57.5677	71.9372	44.7421	52.7769	44.0359	28.4039	57.1983
2288	57.586	71.9416	44.7492	52.786	44.0531	28.4202	57.209
2286	57.6092	71.9478	44.7567	52.7945	44.0729	28.4365	57.2203
2284	57.6353	71.9551	44.7648	52.8025	44.0933	28.4529	57.2321
2282	57.6613	71.9621	44.7733	52.8098	44.1119	28.4691	57.2443
2280	57.6846	71.968	44.7816	52.8169	44.1275	28.4854	57.257
2278	57.7047	71.9722	44.7885	52.824	44.1402	28.5016	57.2701
2276	57.723	71.9746	44.7936	52.8309	44.1522	28.5177	57.2835
2274	57.742	71.9759	44.7966	52.8378	44.1664	28.5337	57.2972
2272	57.7642	71.9771	44.7985	52.8447	44.1855	28.5498	57.3112
2270	57.79	71.9794	44.8006	52.8516	44.2101	28.5658	57.3252
2268	57.8175	71.9838	44.8042	52.8586	44.2385	28.5818	57.3391
2266	57.8439	71.9907	44.8104	52.8659	44.2681	28.5977	57.3526
2264	57.8666	71.9998	44.8193	52.8736	44.297	28.6135	57.3658
2262	57.885	72.0103	44.8305	52.8815	44.3246	28.6291	57.3787
2260	57.901	72.0207	44.8433	52.8895	44.3509	28.6446	57.3916
2258	57.9176	72.0298	44.8564	52.8974	44.3764	28.6602	57.4044
2256	57.9374	72.0366	44.8691	52.9051	44.403	28.6759	57.4174
2254	57.9609	72.041	44.8808	52.9126	44.4317	28.6918	57.4307
2252	57.9868	72.0436	44.8915	52.9199	44.4617	28.7077	57.4442
2250	58.0119	72.0455	44.9012	52.9272	44.4903	28.7236	57.4579
2248	58.0329	72.0482	44.9101	52.9346	44.5149	28.7394	57.4713
2246	58.0489	72.0526	44.9181	52.942	44.5345	28.7551	57.4844
2244	58.0616	72.0593	44.925	52.9494	44.5508	28.7705	57.4974
2242	58.0748	72.068	44.9309	52.9565	44.5663	28.7856	57.5104
2240	58.0909	72.0779	44.9361	52.9633	44.5833	28.8007	57.5236
2238	58.1101	72.088	44.9412	52.97	44.6023	28.8158	57.5368
2236	58.1306	72.0973	44.9468	52.9767	44.6226	28.8309	57.55
2234	58.1494	72.105	44.9537	52.9836	44.6425	28.8458	57.563
2232	58.1638	72.1109	44.9619	52.9908	44.6603	28.8605	57.5758
2230	58.1733	72.1154	44.9715	52.9983	44.6756	28.875	57.5883
2228	58.1796	72.1191	44.9818	53.0059	44.6892	28.8893	57.6006
2226	58.1863	72.1227	44.9924	53.0133	44.7034	28.9035	57.6129
2224	58.1962	72.1269	45.0028	53.0205	44.7197	28.9179	57.6255
2222	58.2101	72.1321	45.0126	53.0275	44.7384	28.9324	57.6381
2220	58.2259	72.1382	45.0217	53.0343	44.7579	28.9472	57.6508
2218	58.2405	72.1449	45.0304	53.0412	44.7762	28.9621	57.6635
2216	58.2507	72.1517	45.0386	53.0483	44.7914	28.9768	57.676
2214	58.2557	72.1579	45.046	53.0555	44.8032	28.9914	57.6883
2212	58.2572	72.1628	45.0524	53.0626	44.8125	29.0058	57.7007
2210	58.2586	72.1662	45.0576	53.0696	44.8214	29.0201	57.7131
2208	58.2628	72.1685	45.0613	53.0763	44.8311	29.0345	57.7256
2206	58.2707	72.1702	45.0635	53.0827	44.8414	29.0492	57.7381
2204	58.2809	72.1726	45.0643	53.089	44.8504	29.064	57.7505
2202	58.2905	72.1765	45.0638	53.0953	44.8555	29.0788	57.7623
2200	58.2967	72.1826	45.0624	53.1015	44.8551	29.0936	57.7737
2198	58.299	72.1908	45.0604	53.1077	44.8497	29.1081	57.7847
2196	58.2989	72.2002	45.0582	53.1137	44.8423	29.1225	57.7955
2194	58.2998	72.2097	45.0568	53.1195	44.837	29.1369	57.8067
2192	58.3046	72.2177	45.057	53.1251	44.8376	29.1516	57.8186
2190	58.314	72.2232	45.0598	53.1307	44.8458	29.1668	57.8312
2188	58.3262	72.2258	45.0661	53.1367	44.8605	29.1824	57.8444
2186	58.3381	72.2261	45.076	53.1432	44.8787	29.1983	57.8581
2184	58.3469	72.2256	45.089	53.1503	44.8972	29.2143	57.872
2182	58.3522	72.2258	45.1039	53.1577	44.9139	29.2302	57.8857
2180	58.356	72.2283	45.1191	53.1651	44.9289	29.2459	57.8994
2178	58.362	72.2339	45.1332	53.1723	44.9437	29.2616	57.9131
2176	58.373	72.2426	45.1454	53.179	44.9599	29.2772	57.9268
2174	58.3893	72.2538	45.1554	53.1854	44.9782	29.2928	57.9405
2172	58.4079	72.2658	45.1639	53.1917	44.9979	29.3085	57.9543
2170	58.4242	72.2771	45.1717	53.1982	45.0171	29.3238	57.9678
2168	58.434	72.286	45.1796	53.205	45.034	29.3386	57.9809
2166	58.4363	72.2917	45.1883	53.212	45.0476	29.3527	57.9937
2164	58.4332	72.2938	45.1976	53.2191	45.0588	29.366	58.0059
2162	58.4286	72.2931	45.2074	53.2261	45.0687	29.3788	58.0177
2160	58.4265	72.291	45.2172	53.2328	45.0787	29.391	58.0289
2158	58.4283	72.2895	45.2265	53.2393	45.0887	29.403	58.0396
2156	58.4335	72.2904	45.2354	53.2457	45.0975	29.4147	58.0496
2154	58.4392	72.2951	45.2436	53.2522	45.1036	29.426	58.0589
2152	58.4429	72.3042	45.2512	53.2587	45.1064	29.4368	58.0678
2150	58.4435	72.3167	45.2581	53.2652	45.1073	29.4473	58.0766
2148	58.4426	72.331	45.2643	53.2715	45.1098	29.4578	58.0859
2146	58.4432	72.3447	45.2694	53.2775	45.1174	29.4687	58.096
2144	58.4481	72.3556	45.2733	53.2832	45.1331	29.4805	58.1074
2142	58.4581	72.3623	45.276	53.2887	45.1566	29.4937	58.1199
2140	58.4717	72.3645	45.2781	53.2945	45.1849	29.5082	58.133
2138	58.4861	72.3632	45.2799	53.3008	45.2136	29.5239	58.1463
2136	58.5002	72.3607	45.2822	53.3076	45.2398	29.5405	58.1595
2134	58.515	72.3592	45.2855	53.3148	45.2621	29.5576	58.1725
2132	58.5344	72.3608	45.2903	53.322	45.2812	29.575	58.1853
2130	58.5628	72.3667	45.2967	53.329	45.3009	29.5927	58.1985
2128	58.603	72.3766	45.3043	53.3356	45.3277	29.6108	58.2128
2126	58.6532	72.3894	45.313	53.3419	45.3629	29.6294	58.2286
2124	58.7079	72.4034	45.3224	53.3484	45.4019	29.6486	58.2452
2122	58.7596	72.4163	45.3323	53.3553	45.4436	29.6681	58.2624
2120	58.8025	72.4264	45.3426	53.3628	45.4922	29.6879	58.2809
2118	58.8347	72.4329	45.3532	53.3709	45.5446	29.7077	58.3004
2116	58.8598	72.4357	45.3642	53.3793	45.5891	29.7277	58.3195
2114	58.8835	72.4357	45.3752	53.3877	45.6247	29.7479	58.3371
2112	58.9107	72.4346	45.386	53.3959	45.6643	29.7686	58.3544
2110	58.9452	72.4343	45.3958	53.4036	45.7096	29.7897	58.3734
2108	58.9895	72.4364	45.4042	53.4109	45.7398	29.8109	58.3942
2106	59.0388	72.4422	45.4108	53.4179	45.7431	29.8316	58.4153
2104	59.0834	72.4515	45.4155	53.4245	45.743	29.8513	58.4344
2102	59.1217	72.4633	45.4189	53.4309	45.7758	29.8699	58.4512
2100	59.1602	72.4758	45.4216	53.4368	45.8466	29.8876	58.4674
2098	59.1946	72.4868	45.4245	53.4425	45.9233	29.9047	58.4843
2096	59.2099	72.4946	45.428	53.4483	45.9713	29.922	58.5017
2094	59.2128	72.4984	45.4325	53.4543	45.9897	29.9399	58.519
2092	59.2372	72.4987	45.4373	53.461	46.0059	29.9586	58.5361
2090	59.2972	72.4972	45.4419	53.4686	46.037	29.9781	58.5534
2088	59.3597	72.4962	45.4457	53.4768	46.0698	29.9979	58.5707
2086	59.388	72.4977	45.4484	53.4853	46.0861	30.0176	58.5873
2084	59.3895	72.5032	45.4503	53.4933	46.0904	30.0365	58.6033
2082	59.3951	72.5125	45.4523	53.5003	46.0998	30.0545	58.6191
2080	59.4138	72.5246	45.4552	53.5063	46.1175	30.0713	58.635
2078	59.4338	72.5373	45.4596	53.5115	46.1355	30.0869	58.6508
2076	59.4493	72.5485	45.4658	53.5163	46.1522	30.1013	58.6663
2074	59.4635	72.5564	45.4737	53.5216	46.1714	30.1145	58.6813
2072	59.4749	72.5603	45.483	53.5279	46.1915	30.127	58.6958
2070	59.4787	72.5606	45.493	53.5355	46.2077	30.1393	58.7098
2068	59.4772	72.5586	45.5038	53.5444	46.2207	30.1523	58.7237
2066	59.4777	72.5564	45.5153	53.5541	46.236	30.1669	58.7379
2064	59.4848	72.5563	45.5277	53.5645	46.2563	30.1834	58.7528
2062	59.4989	72.5599	45.5407	53.575	46.2812	30.2017	58.7685
2060	59.5175	72.5681	45.5541	53.5853	46.3087	30.2209	58.7849
2058	59.5365	72.5805	45.567	53.5952	46.3361	30.24	58.8015
2056	59.5517	72.5956	45.5787	53.6043	46.3606	30.2579	58.8179
2054	59.5624	72.6111	45.5887	53.6125	46.3817	30.2744	58.834
2052	59.5716	72.6242	45.5973	53.6198	46.4015	30.2898	58.8502
2050	59.5843	72.6326	45.6053	53.6264	46.4237	30.3049	58.8667
2048	59.6049	72.6352	45.6135	53.6329	46.4514	30.321	58.8841
2046	59.6345	72.6325	45.6227	53.6401	46.4855	30.3391	58.9026
2044	59.6701	72.6265	45.6332	53.6486	46.5238	30.3596	58.9222
2042	59.7061	72.6205	45.6446	53.6586	46.5626	30.3822	58.9423
2040	59.7373	72.6177	45.656	53.6696	46.5983	30.4061	58.9627
2038	59.7615	72.6207	45.6666	53.6808	46.6296	30.43	58.9828
2036	59.7809	72.6304	45.6763	53.6911	46.6576	30.4528	59.0025
2034	59.8003	72.6458	45.6856	53.6999	46.6854	30.4736	59.0219
2032	59.824	72.6642	45.6946	53.7068	46.7157	30.4923	59.041
2030	59.8536	72.6821	45.7037	53.7122	46.7492	30.5089	59.0598
2028	59.8866	72.6962	45.7126	53.7167	46.7839	30.5241	59.0782
2026	59.9184	72.7041	45.721	53.7215	46.8167	30.5387	59.096
2024	59.9449	72.7053	45.7285	53.7276	46.845	30.5534	59.1133
2022	59.9653	72.701	45.7353	53.7354	46.8687	30.5694	59.1305
2020	59.9825	72.6938	45.7416	53.7451	46.8906	30.5877	59.1483
2018	60.0023	72.6872	45.7484	53.7564	46.9149	30.6094	59.1675
2016	60.029	72.6845	45.757	53.7687	46.9452	30.6346	59.1884
2014	60.0633	72.688	45.768	53.7812	46.9821	30.6627	59.2109
2012	60.1012	72.6986	45.7816	53.7933	47.0225	30.6921	59.2343
2010	60.1359	72.7153	45.7968	53.8043	47.0617	30.7203	59.2574
2008	60.1613	72.7356	45.8121	53.8134	47.095	30.7451	59.2793
2006	60.1757	72.756	45.8258	53.8203	47.121	30.765	59.2993
2004	60.1818	72.7728	45.8368	53.825	47.1408	30.7798	59.3173
2002	60.1861	72.7831	45.8447	53.8279	47.1584	30.7904	59.3338
2000	60.1946	72.7855	45.8502	53.8302	47.177	30.7989	59.3493
1998	60.2102	72.7808	45.8542	53.8334	47.1981	30.8075	59.3645
1996	60.2308	72.7716	45.8576	53.8391	47.2199	30.8184	59.3798
1994	60.2514	72.7622	45.8611	53.848	47.2391	30.8331	59.3955
1992	60.2668	72.7568	45.865	53.8603	47.2528	30.8521	59.4118
1990	60.2749	72.7589	45.8693	53.875	47.261	30.8748	59.4288
1988	60.2781	72.7699	45.8745	53.8904	47.2667	30.9	59.4468
1986	60.2818	72.7886	45.8814	53.905	47.2744	30.9256	59.4659
1984	60.2906	72.8118	45.8903	53.9174	47.2879	30.9496	59.4856
1982	60.3055	72.8353	45.9015	53.9271	47.3078	30.9704	59.5054
1980	60.3232	72.855	45.9143	53.9342	47.3316	30.9871	59.5242
1978	60.3382	72.8681	45.9279	53.9396	47.3549	30.9995	59.5411
1976	60.3458	72.8735	45.9412	53.9443	47.3744	31.0082	59.556
1974	60.3456	72.872	45.9537	53.9494	47.3899	31.0148	59.5694
1972	60.3421	72.8662	45.9653	53.9556	47.4043	31.0221	59.5818
1970	60.3428	72.8595	45.9769	53.9632	47.4229	31.0326	59.595
1968	60.3543	72.8556	45.9893	53.9725	47.4498	31.0483	59.6111
1966	60.3785	72.8571	46.0034	53.9831	47.486	31.0697	59.6305
1964	60.4115	72.8657	46.0193	53.9946	47.528	31.0956	59.6513
1962	60.4455	72.8811	46.0361	54.0063	47.5702	31.1237	59.6726
1960	60.4731	72.9015	46.0525	54.0172	47.6074	31.1511	59.695
1958	60.4909	72.9239	46.0669	54.0265	47.6377	31.1753	59.7174
1956	60.5017	72.9445	46.0788	54.0337	47.6631	31.1951	59.7368
1954	60.5118	72.9603	46.0881	54.0389	47.6882	31.2102	59.7527
1952	60.5281	72.9691	46.0957	54.043	47.7173	31.222	59.769
1950	60.5537	72.9708	46.1023	54.0472	47.7515	31.2327	59.789
1948	60.5864	72.9669	46.1082	54.0531	47.7884	31.2449	59.8095
1946	60.6203	72.9607	46.1135	54.0614	47.823	31.2606	59.824
1944	60.6486	72.9561	46.118	54.0721	47.8509	31.2807	59.8306
1942	60.6684	72.9565	46.1219	54.0842	47.8711	31.3047	59.8354
1940	60.6813	72.9638	46.1259	54.096	47.8866	31.3306	59.8453
1938	60.6925	72.9777	46.1316	54.1057	47.9028	31.3562	59.8585
1936	60.7066	72.9962	46.14	54.1125	47.9239	31.3795	59.8662
1934	60.7246	73.016	46.1515	54.1163	47.9511	31.3987	59.8648
1932	60.7431	73.0336	46.1655	54.1183	47.9811	31.4131	59.862
1930	60.7563	73.0468	46.1799	54.1201	48.0089	31.4229	59.8677
1928	60.7595	73.0546	46.1927	54.1231	48.0299	31.4296	59.882
1926	60.7531	73.0574	46.2021	54.1285	48.0438	31.4359	59.8995
1924	60.7428	73.0571	46.2082	54.1369	48.054	31.4445	59.9187
1922	60.7376	73.0559	46.2125	54.148	48.0673	31.4571	59.9413
1920	60.7449	73.0562	46.218	54.1612	48.0892	31.4741	59.9669
1918	60.7661	73.06	46.2272	54.1757	48.1212	31.4943	59.9926
1916	60.7956	73.0681	46.2411	54.1905	48.1597	31.5158	60.0174
1914	60.8235	73.0802	46.2591	54.2048	48.1978	31.5365	60.0416
1912	60.841	73.095	46.2792	54.2182	48.2294	31.555	60.0645
1910	60.8456	73.1108	46.299	54.2302	48.2527	31.5707	60.0844
1908	60.8412	73.1256	46.3165	54.2408	48.2705	31.5844	60.1002
1906	60.836	73.138	46.331	54.2497	48.2886	31.5977	60.112
1904	60.8368	73.147	46.3431	54.2575	48.3116	31.611	60.121
1902	60.8458	73.1528	46.3541	54.2649	48.3403	31.624	60.1298
1900	60.8586	73.1562	46.365	54.2728	48.371	31.6355	60.142
1898	60.8677	73.1587	46.3758	54.2818	48.3976	31.6445	60.1608
1896	60.8663	73.1618	46.3857	54.2923	48.415	31.6512	60.1873
1894	60.8534	73.1665	46.3937	54.3037	48.4228	31.6576	60.2197
1892	60.8347	73.173	46.3996	54.3154	48.4257	31.6668	60.254
1890	60.8196	73.1806	46.4049	54.3266	48.4317	31.6817	60.2852
1888	60.815	73.1885	46.4119	54.3367	48.4468	31.7028	60.309
1886	60.8212	73.1957	46.4225	54.3457	48.4718	31.7281	60.3223
1884	60.8308	73.202	46.4371	54.3535	48.501	31.7536	60.323
1882	60.8328	73.2076	46.4538	54.3603	48.5261	31.775	60.3118
1880	60.8182	73.2133	46.4691	54.3664	48.5397	31.7886	60.293
1878	60.7855	73.2199	46.48	54.372	48.5399	31.7928	60.2743
1876	60.7414	73.2277	46.4853	54.3774	48.5309	31.7884	60.2633
1874	60.699	73.2362	46.4861	54.3831	48.5216	31.7793	60.2658
1872	60.6707	73.2445	46.4852	54.3897	48.5213	31.7711	60.2829
1870	60.6622	73.2512	46.4863	54.3979	48.5341	31.7687	60.3115
1868	60.6683	73.2558	46.492	54.4076	48.5569	31.7746	60.3444
1866	60.6764	73.2584	46.5026	54.4179	48.5812	31.7876	60.3739
1864	60.6728	73.2598	46.5166	54.427	48.5975	31.8046	60.3933
1862	60.6511	73.2607	46.5311	54.4332	48.6015	31.8217	60.3999
1860	60.6143	73.2618	46.5438	54.4359	48.5951	31.8356	60.3952
1858	60.572	73.2633	46.5529	54.4355	48.585	31.845	60.3857
1856	60.5336	73.2653	46.5579	54.4335	48.5775	31.8497	60.3791
1854	60.5034	73.2683	46.5593	54.4315	48.5753	31.8511	60.3818
1852	60.4782	73.273	46.5583	54.4312	48.576	31.8509	60.395
1850	60.4498	73.2803	46.5567	54.434	48.5738	31.8515	60.414
1848	60.4093	73.2909	46.5556	54.4405	48.5634	31.855	60.4305
1846	60.354	73.3048	46.556	54.4509	48.5441	31.8624	60.4373
1844	60.2892	73.3216	46.5586	54.4648	48.5207	31.8726	60.4317
1842	60.2261	73.3397	46.5641	54.4811	48.5017	31.8827	60.4153
1840	60.1741	73.3571	46.5721	54.4978	48.4929	31.8897	60.392
1838	60.1353	73.3717	46.5819	54.5136	48.4948	31.8906	60.3673
1836	60.1025	73.3821	46.5917	54.5272	48.5002	31.8834	60.3461
1834	60.0639	73.3883	46.5997	54.538	48.4988	31.8671	60.3311
1832	60.0091	73.3916	46.6041	54.5457	48.4822	31.8427	60.3214
1830	59.9366	73.3945	46.6038	54.5504	48.4496	31.8139	60.3131
1828	59.8546	73.4002	46.5989	54.5525	48.4076	31.7852	60.3019
1826	59.777	73.4109	46.5917	54.5527	48.3678	31.7604	60.2861
1824	59.714	73.4274	46.5859	54.5519	48.339	31.7399	60.2664
1822	59.6665	73.4486	46.5849	54.5509	48.3223	31.722	60.2443
1820	59.624	73.4725	46.5891	54.5496	48.3102	31.7039	60.2204
1818	59.5711	73.4962	46.5964	54.5476	48.2912	31.6838	60.1955
1816	59.4949	73.5177	46.6034	54.5448	48.2561	31.6604	60.1711
1814	59.3928	73.536	46.6064	54.5408	48.2033	31.6348	60.1487
1812	59.2721	73.5514	46.6034	54.5354	48.1384	31.6098	60.1284
1810	59.1477	73.5653	46.5944	54.5289	48.073	31.5893	60.1098
1808	59.0326	73.5798	46.5816	54.5227	48.0172	31.5756	60.0931
1806	58.932	73.5967	46.5684	54.5186	47.9741	31.568	60.0797
1804	58.8391	73.6175	46.5574	54.5178	47.9347	31.5626	60.0704
1802	58.739	73.6423	46.5491	54.5204	47.8874	31.5543	60.0645
1800	58.6168	73.67	46.5412	54.5248	47.8241	31.5399	60.0595
1798	58.4686	73.6983	46.5308	54.5292	47.7411	31.5185	60.0538
1796	58.3035	73.7249	46.5165	54.5321	47.6362	31.4924	60.0474
1794	58.1409	73.7487	46.499	54.5334	47.5296	31.4657	60.0427
1792	57.9967	73.7699	46.4813	54.534	47.4472	31.443	60.042
1790	57.875	73.7908	46.4669	54.5351	47.3909	31.4274	60.0459
1788	57.7632	73.8138	46.4581	54.538	47.332	31.419	60.0521
1786	57.6411	73.8412	46.4554	54.5434	47.2538	31.4156	60.0571
1784	57.4902	73.8741	46.4566	54.5513	47.1656	31.4135	60.057
1782	57.3047	73.9119	46.4581	54.5609	47.0701	31.4093	60.0497
1780	57.092	73.9525	46.4565	54.5703	46.9459	31.3997	60.035
1778	56.8713	73.992	46.45	54.5775	46.7818	31.3834	60.0142
1776	56.6616	74.0264	46.4389	54.5807	46.6177	31.3604	59.9885
1774	56.4734	74.0526	46.4248	54.5794	46.5227	31.3313	59.9575
1772	56.3002	74.07	46.4098	54.5741	46.4935	31.297	59.9178
1770	56.1258	74.0807	46.3949	54.5652	46.3758	31.2575	59.8644
1768	55.932	74.0885	46.3801	54.5529	45.9801	31.2121	59.7933
1766	55.7143	74.0977	46.3645	54.5371	45.3291	31.1603	59.7054
1764	55.4802	74.1115	46.3471	54.5189	44.6893	31.1021	59.6076
1762	55.2478	74.132	46.3274	54.4999	44.2865	31.0395	59.5123
1760	55.0292	74.1599	46.3049	54.4817	44.0901	30.9753	59.433
1758	54.8255	74.1951	46.2801	54.466	43.9749	30.9136	59.3798
1756	54.6205	74.2366	46.2546	54.4537	43.9379	30.8583	59.3539
1754	54.3923	74.2827	46.2309	54.4451	44.0302	30.8133	59.3485
1752	54.1215	74.3308	46.2114	54.4406	44.1824	30.7803	59.3509
1750	53.8048	74.3781	46.1974	54.4398	44.26	30.7595	59.3495
1748	53.4527	74.4215	46.1895	54.4416	44.2187	30.7476	59.3381
1746	53.096	74.4583	46.1873	54.4449	44.1004	30.7392	59.318
1744	52.7634	74.4857	46.1902	54.4481	43.9309	30.7272	59.2942
1742	52.4531	74.5024	46.1971	54.4497	43.7076	30.7047	59.2704
1740	52.1328	74.509	46.2064	54.4488	43.4428	30.668	59.246
1738	51.7735	74.5092	46.2161	54.4451	43.1569	30.6165	59.2167
1736	51.3669	74.5089	46.2248	54.4397	42.8469	30.5542	59.1775
1734	50.9194	74.5143	46.2318	54.4335	42.5087	30.4874	59.1255
1732	50.449	74.5294	46.237	54.4275	42.155	30.4224	59.0606
1730	49.9783	74.5547	46.2411	54.4226	41.8238	30.3629	58.9881
1728	49.5212	74.5875	46.2452	54.4198	41.5471	30.3083	58.9171
1726	49.1014	74.6234	46.2495	54.4201	41.3507	30.2544	58.8587
1724	48.7002	74.6576	46.2536	54.4228	41.2264	30.1961	58.8187
1722	48.1922	74.6863	46.2565	54.426	41.1422	30.1317	58.7954
1720	47.4564	74.7071	46.2575	54.4281	41.0402	30.0637	58.7794
1718	46.6594	74.7203	46.2575	54.4288	40.8757	29.9993	58.761
1716	46.1694	74.7282	46.2581	54.4294	40.6279	29.9459	58.7341
1714	46.0684	74.7348	46.2614	54.4318	40.3067	29.9093	58.6978
1712	45.9937	74.7433	46.2686	54.437	39.9243	29.8892	58.6529
1710	45.7054	74.7544	46.2796	54.4444	39.4665	29.8785	58.5983
1708	45.4412	74.7658	46.2933	54.4513	38.8807	29.8645	58.5291
1706	45.4388	74.7732	46.308	54.453	38.0927	29.8326	58.4349
1704	45.4269	74.7717	46.3215	54.4442	37.0547	29.773	58.3045
1702	44.952	74.759	46.3326	54.4222	35.79	29.6843	58.1325
1700	43.9713	74.7368	46.341	54.3883	34.405	29.5739	57.9271
1698	42.7952	74.7108	46.3488	54.3479	33.0559	29.4525	57.7094
1696	41.6623	74.6874	46.358	54.3071	31.8849	29.3301	57.5065
1694	40.6244	74.6711	46.3694	54.2709	30.9704	29.2128	57.3394
1692	39.6963	74.6618	46.3803	54.2411	30.3106	29.104	57.2161
1690	38.8536	74.6571	46.3863	54.218	29.8515	29.0058	57.1343
1688	37.9914	74.6529	46.3834	54.2005	29.52	28.9205	57.0842
1686	37.0264	74.6466	46.3695	54.1881	29.2538	28.8516	57.0534
1684	36.0125	74.6365	46.3451	54.1796	29.0076	28.8018	57.0277
1682	35.0855	74.6229	46.3137	54.1748	28.7595	28.7717	56.9994
1680	34.3475	74.6062	46.28	54.1722	28.5007	28.7563	56.9686
1678	33.8426	74.5866	46.249	54.1693	28.2193	28.7475	56.941
1676	33.5513	74.5631	46.2234	54.1607	27.8942	28.7359	56.9193
1674	33.3877	74.5345	46.2039	54.1406	27.4978	28.7172	56.9015
1672	33.2262	74.5003	46.1897	54.1056	27.028	28.6925	56.8834
1670	32.9848	74.4626	46.1815	54.0567	26.5129	28.6669	56.8638
1668	32.6787	74.4251	46.1804	53.9993	26.0174	28.6458	56.8444
1666	32.3853	74.3915	46.1872	53.9406	25.5995	28.6326	56.8226
1664	32.1769	74.3642	46.2	53.8882	25.2966	28.6283	56.7916
1662	32.0558	74.3436	46.2148	53.8474	25.0939	28.6267	56.7407
1660	31.9739	74.3268	46.2264	53.8199	24.9419	28.615	56.6631
1658	31.8391	74.3072	46.2298	53.8008	24.761	28.5747	56.5528
1656	31.5624	74.2756	46.2206	53.7807	24.4803	28.4929	56.4052
1654	31.0718	74.224	46.1968	53.7509	24.0655	28.3672	56.2187
1652	30.3701	74.1513	46.1609	53.7094	23.5468	28.2107	56.0046
1650	29.5468	74.0649	46.1181	53.6621	23.0009	28.0433	55.7861
1648	28.7706	73.9786	46.0754	53.618	22.5183	27.8862	55.5933
1646	28.1853	73.9049	46.0372	53.5827	22.1522	27.7519	55.4462
1644	27.8398	73.8502	46.0053	53.5573	21.9097	27.6454	55.3499
1642	27.67	73.8137	45.979	53.5395	21.7587	27.5661	55.2949
1640	27.5732	73.7913	45.9575	53.527	21.6658	27.5131	55.2704
1638	27.4803	73.778	45.9404	53.5189	21.6062	27.4864	55.2678
1636	27.3881	73.7707	45.9288	53.5153	21.5751	27.4872	55.2836
1634	27.336	73.7671	45.9234	53.5155	21.5726	27.5166	55.3158
1632	27.3698	73.7666	45.9258	53.52	21.6065	27.575	55.3652
1630	27.5124	73.7689	45.937	53.5285	21.678	27.661	55.4335
1628	27.7623	73.7738	45.9584	53.5418	21.7863	27.7712	55.5235
1626	28.0953	73.7806	45.9896	53.5598	21.9242	27.9022	55.6365
1624	28.4709	73.7889	46.0287	53.5827	22.0856	28.0508	55.7717
1622	28.8423	73.7983	46.0726	53.6099	22.2668	28.2129	55.9253
1620	29.1746	73.8097	46.1182	53.641	22.4698	28.3822	56.0923
1618	29.4541	73.8238	46.1633	53.6749	22.6944	28.5483	56.2648
1616	29.6918	73.8422	46.2071	53.7102	22.9386	28.7	56.434
1614	29.9008	73.8644	46.2491	53.745	23.192	28.8266	56.5901
1612	30.0893	73.8893	46.2907	53.7788	23.4427	28.9225	56.7271
1610	30.2543	73.9142	46.3328	53.8114	23.6785	28.986	56.8411
1608	30.3893	73.9363	46.3762	53.8431	23.8923	29.019	56.9311
1606	30.4856	73.9529	46.4201	53.874	24.0802	29.0231	56.9957
1604	30.5314	73.9625	46.4634	53.9034	24.2398	29.0001	57.0337
1602	30.5154	73.9649	46.5044	53.9303	24.3655	28.9499	57.0444
1600	30.434	73.9616	46.542	53.9535	24.4465	28.8733	57.0298
1598	30.2868	73.955	46.5752	53.9716	24.4685	28.7739	56.9937
1596	30.0803	73.9479	46.6039	53.9836	24.4195	28.6591	56.9411
1594	29.8232	73.9427	46.629	53.9895	24.301	28.5399	56.8784
1592	29.5372	73.9407	46.653	53.9908	24.1306	28.4274	56.812
1590	29.253	73.9422	46.6786	53.9908	23.9421	28.3312	56.7492
1588	29.003	73.9468	46.7073	53.9936	23.7699	28.2564	56.6955
1586	28.8065	73.9537	46.7385	54.0025	23.6411	28.2057	56.6566
1584	28.6579	73.9616	46.7698	54.0184	23.5632	28.1776	56.6354
1582	28.5372	73.9691	46.799	54.04	23.5281	28.1709	56.6348
1580	28.425	73.975	46.825	54.0641	23.5161	28.1846	56.6547
1578	28.3239	73.9783	46.849	54.0876	23.5072	28.2198	56.694
1576	28.2629	73.9797	46.8732	54.109	23.4892	28.278	56.7484
1574	28.2969	73.9809	46.8996	54.1286	23.4616	28.3599	56.8106
1572	28.485	73.984	46.9289	54.1487	23.43	28.4626	56.8701
1570	28.8687	73.9913	46.9602	54.1719	23.3941	28.5777	56.9163
1568	29.4453	74.0036	46.9917	54.1995	23.3414	28.6932	56.941
1566	30.1571	74.0194	47.022	54.2302	23.2531	28.7942	56.9403
1564	30.9002	74.0357	47.051	54.2603	23.1204	28.8689	56.9161
1562	31.5412	74.0486	47.0804	54.2868	22.9569	28.91	56.8755
1560	31.9691	74.0568	47.1124	54.3096	22.7961	28.9191	56.8294
1558	32.1345	74.0629	47.1474	54.3304	22.6743	28.9035	56.7878
1556	32.0784	74.0731	47.1829	54.3524	22.6208	28.8756	56.7578
1554	31.8991	74.0942	47.2156	54.3783	22.6545	28.8478	56.7413
1552	31.7066	74.1305	47.243	54.4115	22.7854	28.8302	56.7386
1550	31.5755	74.183	47.2647	54.456	23.0053	28.8265	56.7494
1548	31.5255	74.2491	47.281	54.5139	23.2776	28.8358	56.7729
1546	31.5243	74.3219	47.293	54.5839	23.5389	28.8552	56.8012
1544	31.518	74.391	47.3024	54.6597	23.7277	28.8826	56.8224
1542	31.4772	74.4457	47.3115	54.7331	23.8128	28.9159	56.8277
1540	31.4239	74.4804	47.3225	54.7963	23.8106	28.9516	56.819
1538	31.4295	74.4965	47.3355	54.8442	23.7606	28.9848	56.8037
1536	31.5576	74.5015	47.3487	54.8745	23.7016	29.0126	56.788
1534	31.8163	74.5043	47.3601	54.8891	23.6561	29.0368	56.7757
1532	32.1402	74.5105	47.3695	54.8935	23.6351	29.0624	56.7726
1530	32.4447	74.522	47.3784	54.8944	23.6394	29.0975	56.7864
1528	32.6658	74.5375	47.388	54.8963	23.6595	29.1487	56.8224
1526	32.7751	74.5534	47.3988	54.9	23.6825	29.2209	56.8818
1524	32.7658	74.5653	47.4107	54.9044	23.701	29.3136	56.9615
1522	32.6672	74.5697	47.4232	54.9085	23.7265	29.4211	57.0598
1520	32.541	74.5662	47.4352	54.9129	23.7846	29.5318	57.1769
1518	32.449	74.5581	47.4458	54.9203	23.9114	29.6363	57.3164
1516	32.4067	74.5496	47.455	54.9339	24.1267	29.7304	57.4794
1514	32.3851	74.5446	47.4652	54.9573	24.4238	29.8168	57.6608
1512	32.3397	74.5445	47.4799	54.9922	24.7572	29.8985	57.8454
1510	32.2499	74.5499	47.502	55.0376	25.0593	29.9758	58.0101
1508	32.1288	74.5603	47.5314	55.0874	25.2607	30.0426	58.1296
1506	32.0254	74.5757	47.5662	55.1341	25.3211	30.0892	58.1871
1504	31.9882	74.5958	47.603	55.1715	25.2403	30.1037	58.1812
1502	32.0311	74.6192	47.6384	55.1971	25.0513	30.0796	58.1258
1500	32.1007	74.6432	47.6699	55.212	24.7962	30.0161	58.0412
1498	32.0992	74.6633	47.6968	55.2201	24.5127	29.9194	57.9478
1496	31.9266	74.6742	47.7207	55.2262	24.2213	29.798	57.8576
1494	31.5375	74.6725	47.7434	55.2336	23.9318	29.6627	57.7752
1492	30.9655	74.6578	47.7651	55.2425	23.6448	29.5239	57.6978
1490	30.3107	74.634	47.7845	55.2506	23.367	29.391	57.6232
1488	29.6905	74.6078	47.7989	55.2542	23.1102	29.2689	57.5509
1486	29.1864	74.5863	47.807	55.2514	22.8877	29.1589	57.4825
1484	28.8158	74.5746	47.8082	55.2427	22.7037	29.0576	57.4176
1482	28.5366	74.5753	47.8037	55.2313	22.5505	28.9583	57.3549
1480	28.2769	74.5876	47.7948	55.2202	22.4069	28.8533	57.2909
1478	27.9702	74.609	47.7829	55.2113	22.2396	28.7369	57.219
1476	27.5848	74.6352	47.7686	55.2037	22.01	28.6096	57.1292
1474	27.1366	74.6611	47.7533	55.1951	21.6933	28.4775	57.0137
1472	26.6871	74.6818	47.7381	55.1827	21.2935	28.3498	56.8727
1470	26.3159	74.6935	47.7245	55.1647	20.8406	28.2334	56.7146
1468	26.0782	74.6946	47.7116	55.1403	20.3786	28.1311	56.5524
1466	25.9703	74.6854	47.6983	55.1102	19.9505	28.0411	56.3991
1464	25.9308	74.6676	47.6826	55.0763	19.5954	27.9622	56.2681
1462	25.8879	74.644	47.6656	55.0426	19.3494	27.898	56.1734
1460	25.8057	74.619	47.6494	55.0145	19.2406	27.8593	56.1283
1458	25.6939	74.5986	47.6378	54.997	19.281	27.8598	56.1411
1456	25.59	74.5893	47.6328	54.9922	19.4511	27.9084	56.209
1454	25.5325	74.595	47.6361	54.9979	19.7	28.001	56.3178
1452	25.5503	74.6146	47.6477	55.0088	19.9609	28.1205	56.4457
1450	25.6527	74.642	47.6654	55.019	20.1767	28.2456	56.5721
1448	25.8211	74.6682	47.6836	55.024	20.3188	28.3585	56.6824
1446	26.0081	74.6853	47.6919	55.022	20.3844	28.45	56.7688
1444	26.1498	74.6885	47.6779	55.0127	20.3841	28.5156	56.8268
1442	26.1895	74.6777	47.6283	54.9957	20.3256	28.5533	56.8528
1440	26.1032	74.6566	47.5346	54.9706	20.2129	28.5626	56.8435
1438	25.8997	74.6316	47.3949	54.9368	20.0429	28.5451	56.7974
1436	25.6159	74.6095	47.2186	54.8942	19.8171	28.5057	56.7173
1434	25.2928	74.5954	47.0233	54.8431	19.5405	28.4498	56.6091
1432	24.9694	74.5908	46.833	54.7851	19.2328	28.3831	56.482
1430	24.6651	74.5932	46.6716	54.7222	18.9199	28.3074	56.3462
1428	24.3815	74.598	46.5587	54.6578	18.6355	28.2222	56.2116
1426	24.0981	74.5999	46.5055	54.5954	18.4028	28.1242	56.0833
1424	23.7919	74.5953	46.5137	54.539	18.2329	28.0111	55.9615
1422	23.4426	74.5827	46.5749	54.491	18.1151	27.882	55.8409
1420	23.0566	74.5633	46.6728	54.453	18.0294	27.7403	55.7164
1418	22.6622	74.5398	46.7875	54.4243	17.9509	27.5918	55.5854
1416	22.3103	74.5157	46.9011	54.4035	17.8663	27.4455	55.4504
1414	22.0412	74.494	47.001	54.3883	17.7702	27.3103	55.3154
1412	21.8824	74.4767	47.0823	54.3776	17.6763	27.1957	55.1868
1410	21.8407	74.4647	47.1457	54.3713	17.6041	27.1073	55.0721
1408	21.9226	74.459	47.1962	54.3715	17.5865	27.0501	54.983
1406	22.1197	74.4601	47.238	54.3799	17.6496	27.0259	54.9299
1404	22.4192	74.4686	47.2756	54.3988	17.8184	27.0386	54.9222
1402	22.7953	74.4831	47.311	54.4282	18.1011	27.0897	54.9623
1400	23.237	74.5008	47.347	54.4677	18.501	27.1812	55.05
1398	23.7391	74.5182	47.3837	54.5141	19.0057	27.3104	55.1775
1396	24.3123	74.5325	47.4216	54.5638	19.6	27.4735	55.3357
1394	24.9617	74.5431	47.4602	54.6129	20.2583	27.6623	55.5122
1392	25.6896	74.5523	47.4995	54.6597	20.9585	27.8688	55.6994
1390	26.4855	74.5639	47.5399	54.7045	21.6777	28.0843	55.8917
1388	27.3341	74.582	47.5814	54.7504	22.4004	28.3044	56.0884
1386	28.2127	74.6093	47.6239	54.8004	23.1157	28.5275	56.2902
1384	29.1017	74.6463	47.6671	54.8581	23.8181	28.7556	56.5003
1382	29.9885	74.6906	47.7111	54.9251	24.5087	28.9907	56.7221
1380	30.8667	74.7379	47.7559	55.0012	25.1859	29.2338	56.9577
1378	31.7304	74.7828	47.8013	55.0841	25.8487	29.4836	57.2062
1376	32.5578	74.8204	47.8461	55.1692	26.4844	29.7354	57.4621
1374	33.3296	74.8481	47.8893	55.2515	27.0848	29.9833	57.7184
1372	34.0213	74.8654	47.9302	55.3266	27.6398	30.2181	57.9672
1370	34.6264	74.8747	47.9686	55.3929	28.156	30.4325	58.2048
1368	35.1287	74.8804	48.0045	55.4507	28.6352	30.6193	58.4271
1366	35.5219	74.8873	48.0386	55.5023	29.0811	30.7751	58.6309
1364	35.7911	74.8993	48.0725	55.5502	29.4723	30.8956	58.8083
1362	35.9405	74.9183	48.108	55.5957	29.7761	30.9797	58.95
1360	35.9779	74.9434	48.1462	55.6378	29.9401	31.0246	59.0446
1358	35.9255	74.9717	48.1872	55.674	29.9216	31.0311	59.0851
1356	35.7903	74.9985	48.229	55.7009	29.6873	30.9986	59.0672
1354	35.5669	75.0195	48.2687	55.716	29.2364	30.9291	58.9939
1352	35.2199	75.0312	48.3031	55.7181	28.5907	30.8215	58.8711
1350	34.7067	75.0324	48.3299	55.7089	27.8007	30.6766	58.7112
1348	33.9803	75.0244	48.348	55.6919	26.9249	30.4935	58.5275
1346	33.0209	75.0111	48.359	55.6728	26.0234	30.2768	58.3344
1344	31.8474	74.9981	48.366	55.6574	25.1414	30.0359	58.143
1342	30.5369	74.9909	48.3739	55.651	24.3132	29.7872	57.9623
1340	29.213	74.9935	48.3876	55.6566	23.5626	29.55	57.7985
1338	28.0124	75.0069	48.4105	55.6742	22.9057	29.3416	57.6545
1336	27.0429	75.0288	48.4433	55.7004	22.3484	29.1716	57.5292
1334	26.3503	75.0542	48.4838	55.7301	21.8822	29.0383	57.4162
1332	25.9182	75.0769	48.5282	55.7576	21.4901	28.9315	57.3067
1330	25.6791	75.0918	48.5718	55.7788	21.1505	28.835	57.1919
1328	25.5473	75.096	48.611	55.7917	20.8507	28.7363	57.0682
1326	25.4429	75.0899	48.6436	55.7975	20.5897	28.6287	56.9383
1324	25.3206	75.0769	48.6698	55.7993	20.384	28.5171	56.8131
1322	25.177	75.062	48.6915	55.8019	20.26	28.4155	56.7084
1320	25.0563	75.0508	48.7114	55.8099	20.254	28.3464	56.6435
1318	25.0299	75.0476	48.7328	55.8268	20.3983	28.3334	56.6356
1316	25.1769	75.0541	48.7579	55.8535	20.7181	28.3955	56.6973
1314	25.5511	75.0695	48.788	55.8887	21.215	28.5404	56.8319
1312	26.1679	75.0907	48.823	55.929	21.8666	28.7633	57.0331
1310	26.9903	75.1133	48.8617	55.9706	22.6212	29.0476	57.2857
1308	27.9469	75.133	48.9025	56.0095	23.4131	29.3707	57.5697
1306	28.9416	75.1466	48.944	56.0434	24.1706	29.7084	57.8633
1304	29.8861	75.1524	48.9849	56.0709	24.8363	30.0392	58.1485
1302	30.7052	75.1505	49.0241	56.0917	25.3708	30.3446	58.4106
1300	31.3509	75.1427	49.0607	56.1062	25.759	30.6101	58.6398
1298	31.7948	75.1318	49.0934	56.1153	25.9999	30.8239	58.8277
1296	32.0286	75.121	49.1216	56.12	26.1033	30.9779	58.968
1294	32.0629	75.1128	49.1457	56.1214	26.0827	31.0677	59.0559
1292	31.9236	75.1081	49.1669	56.1205	25.9536	31.0947	59.0909
1290	31.65	75.1064	49.187	56.1185	25.7347	31.0659	59.0768
1288	31.2827	75.1052	49.2077	56.116	25.4446	30.9937	59.0221
1286	30.8656	75.1018	49.2305	56.1135	25.1085	30.8946	58.9391
1284	30.4343	75.0933	49.2559	56.1111	24.7495	30.7838	58.8406
1282	30.024	75.0785	49.2839	56.1083	24.3969	30.6763	58.7403
1280	29.6501	75.0578	49.3138	56.1046	24.0681	30.5792	58.6463
1278	29.3226	75.0337	49.3445	56.0997	23.7793	30.4972	58.565
1276	29.0258	75.0094	49.375	56.0939	23.5261	30.4258	58.4943
1274	28.7448	74.9881	49.405	56.0877	23.3015	30.3603	58.4312
1272	28.4508	74.972	49.4341	56.082	23.0838	30.2905	58.3666
1270	28.1278	74.9611	49.4622	56.0776	22.8565	30.21	58.2944
1268	27.7603	74.9537	49.4892	56.0751	22.6022	30.1121	58.2074
1266	27.346	74.9466	49.515	56.0745	22.3124	29.995	58.1032
1264	26.8877	74.9362	49.5396	56.0755	21.9852	29.8587	57.981
1262	26.3887	74.9197	49.5632	56.0778	21.6203	29.7055	57.8428
1260	25.8565	74.8956	49.5863	56.0813	21.2239	29.5394	57.6919
1258	25.2892	74.8645	49.6095	56.0857	20.796	29.3628	57.5307
1256	24.6942	74.8288	49.6333	56.0915	20.3454	29.1793	57.3626
1254	24.0728	74.7917	49.6579	56.0987	19.876	28.99	57.1887
1252	23.4431	74.7573	49.6829	56.1075	19.4051	28.7985	57.0127
1250	22.8215	74.7288	49.7078	56.1178	18.9478	28.6074	56.8374
1248	22.2393	74.7083	49.7319	56.1296	18.5301	28.4226	56.6683
1246	21.7234	74.6958	49.7548	56.1425	18.1729	28.2501	56.5104
1244	21.3063	74.6892	49.7768	56.1568	17.9003	28.0982	56.3704
1242	21.0156	74.6849	49.7985	56.173	17.7315	27.9758	56.2551
1240	20.8814	74.6783	49.821	56.1913	17.6879	27.8924	56.1722
1238	20.9307	74.6658	49.8447	56.2122	17.7892	27.8577	56.13
1236	21.1885	74.6455	49.8699	56.2354	18.0544	27.8805	56.1365
1234	21.6653	74.6178	49.8962	56.2605	18.4913	27.9654	56.1974
1232	22.3556	74.5859	49.9226	56.2865	19.0952	28.1122	56.3144
1230	23.2218	74.5543	49.9479	56.3121	19.8344	28.3115	56.4811
1228	24.2073	74.5276	49.9712	56.3364	20.6616	28.5476	56.6853
1226	25.2304	74.5089	49.9919	56.3586	21.508	28.7969	56.9064
1224	26.2144	74.499	50.0094	56.3782	22.309	29.0356	57.1231
1222	27.0822	74.4959	50.0241	56.395	23.0006	29.2382	57.312
1220	27.7873	74.4955	50.0354	56.4087	23.5464	29.3877	57.4565
1218	28.2997	74.4929	50.044	56.4193	23.9265	29.4726	57.5453
1216	28.6302	74.4835	50.0496	56.4267	24.1562	29.4951	57.5787
1214	28.8082	74.4648	50.0535	56.4315	24.2684	29.4658	57.5647
1212	28.8946	74.4366	50.0564	56.4347	24.319	29.406	57.5211
1210	28.9548	74.4015	50.0609	56.4378	24.3671	29.3395	57.4685
1208	29.0585	74.3637	50.0689	56.4418	24.4713	29.2907	57.4288
1206	29.2602	74.3283	50.0828	56.4478	24.6759	29.2777	57.419
1204	29.5943	74.3002	50.1029	56.456	25.0059	29.3104	57.4495
1202	30.0699	74.2823	50.1269	56.4658	25.4632	29.3893	57.5225
1200	30.6675	74.2755	50.1486	56.476	26.0242	29.5057	57.6316
1198	31.3518	74.2778	50.1577	56.4849	26.65	29.6465	57.7648
1196	32.0732	74.285	50.1417	56.4907	27.2893	29.7955	57.9067
1194	32.7907	74.2914	50.088	56.4918	27.8979	29.9404	58.0435
1192	33.47	74.2919	49.9888	56.4869	28.4406	30.0719	58.1646
1190	34.0975	74.2827	49.8435	56.4756	28.9037	30.1871	58.2651
1188	34.6692	74.2628	49.662	56.458	29.2889	30.2863	58.345
1186	35.1929	74.234	49.464	56.4356	29.6142	30.373	58.4084
1184	35.6766	74.2005	49.2755	56.4106	29.9037	30.4505	58.4616
1182	36.1283	74.1675	49.123	56.3861	30.182	30.5219	58.5109
1180	36.5521	74.1396	49.0262	56.3654	30.4675	30.5892	58.5613
1178	36.9497	74.1198	48.9935	56.351	30.7691	30.6529	58.6154
1176	37.3214	74.1084	49.0194	56.3438	31.0861	30.7135	58.674
1174	37.668	74.1037	49.0887	56.3433	31.4109	30.7708	58.7357
1172	37.9897	74.1026	49.1803	56.3474	31.7305	30.8247	58.7982
1170	38.2873	74.1021	49.2744	56.3533	32.0328	30.8753	58.8591
1168	38.5587	74.0996	49.357	56.3582	32.3052	30.9221	58.9159
1166	38.804	74.0942	49.4223	56.3603	32.5425	30.9653	58.9674
1164	39.0205	74.0865	49.4721	56.359	32.7416	31.0043	59.0124
1162	39.2103	74.078	49.512	56.3547	32.9078	31.0394	59.0516
1160	39.3749	74.0708	49.5483	56.3485	33.0472	31.0701	59.0847
1158	39.5214	74.0666	49.5843	56.3413	33.1699	31.097	59.1127
1156	39.6578	74.0665	49.6205	56.3334	33.2851	31.12	59.1359
1154	39.7938	74.0703	49.6546	56.3244	33.4016	31.1394	59.1547
1152	39.9369	74.0767	49.6848	56.3136	33.5259	31.155	59.1695
1150	40.091	74.0834	49.7095	56.3006	33.66	31.167	59.1801
1148	40.2564	74.088	49.7296	56.2851	33.8026	31.1747	59.1861
1146	40.4306	74.0879	49.746	56.2678	33.9497	31.1777	59.1867
1144	40.6097	74.0819	49.7594	56.2492	34.0972	31.175	59.1814
1142	40.7905	74.07	49.7687	56.23	34.2429	31.1666	59.1702
1140	40.9725	74.0538	49.7717	56.2105	34.388	31.1529	59.1535
1138	41.1605	74.0359	49.7663	56.1909	34.5387	31.1364	59.1336
1136	41.3651	74.0191	49.7516	56.171	34.7055	31.1205	59.1136
1134	41.6006	74.0053	49.7295	56.1508	34.9017	31.11	59.0983
1132	41.8798	73.9948	49.7032	56.1307	35.1385	31.1097	59.0917
1130	42.211	73.9861	49.6768	56.1112	35.4222	31.1232	59.0971
1128	42.5939	73.9767	49.6529	56.093	35.7508	31.1516	59.1155
1126	43.0202	73.9639	49.6325	56.0766	36.1144	31.1939	59.1456
1124	43.4725	73.9462	49.6145	56.0619	36.4958	31.2459	59.1839
1122	43.9297	73.9245	49.5972	56.0487	36.8761	31.3026	59.2261
1120	44.3698	73.9016	49.58	56.0363	37.2381	31.3585	59.2673
1118	44.7784	73.8821	49.5642	56.0242	37.5718	31.4094	59.3043
1116	45.1493	73.8708	49.5522	56.0116	37.873	31.453	59.3345
1114	45.4852	73.8709	49.5469	55.9982	38.1457	31.489	59.3575
1112	45.7916	73.8836	49.5496	55.9833	38.3951	31.518	59.3732
1110	46.0746	73.9069	49.5594	55.9662	38.6254	31.5406	59.3816
1108	46.3358	73.9365	49.5735	55.9461	38.8345	31.5566	59.3819
1106	46.5727	73.9669	49.5882	55.9218	39.0166	31.5649	59.3725
1104	46.7779	73.9922	49.6012	55.8926	39.1647	31.5643	59.352
1102	46.9451	74.008	49.612	55.858	39.275	31.5538	59.3195
1100	47.0703	74.0126	49.6221	55.8184	39.3469	31.5342	59.2756
1098	47.1568	74.007	49.6336	55.7749	39.384	31.5073	59.2216
1096	47.2098	73.9952	49.648	55.7289	39.3915	31.4759	59.1599
1094	47.236	73.9827	49.6649	55.6821	39.3759	31.4429	59.0939
1092	47.2383	73.9761	49.682	55.6361	39.3415	31.411	59.0269
1090	47.2202	73.9801	49.6964	55.5924	39.2937	31.3826	58.9627
1088	47.1854	73.9974	49.7064	55.5524	39.2379	31.3591	58.9044
1086	47.1433	74.0266	49.7121	55.5169	39.1838	31.3421	58.8554
1084	47.1046	74.0629	49.7159	55.4867	39.1424	31.3327	58.8178
1082	47.083	74.0992	49.7206	55.4622	39.1264	31.3319	58.7933
1080	47.0898	74.1281	49.7291	55.4442	39.1448	31.3404	58.7822
1078	47.1328	74.144	49.7416	55.4325	39.2021	31.3579	58.7839
1076	47.212	74.145	49.7574	55.4275	39.2959	31.3834	58.797
1074	47.3226	74.1338	49.7741	55.4284	39.4191	31.4142	58.8183
1072	47.4561	74.1168	49.7906	55.4345	39.5622	31.4475	58.8446
1070	47.6051	74.1023	49.8072	55.4433	39.7158	31.4791	58.8703
1068	47.7646	74.0984	49.8257	55.4528	39.8738	31.506	58.891
1066	47.9328	74.1099	49.8484	55.4598	40.0318	31.5247	58.9004
1064	48.1099	74.1378	49.8774	55.4628	40.1883	31.5342	58.8952
1062	48.2946	74.1788	49.9127	55.4605	40.3392	31.5335	58.8714
1060	48.4846	74.2267	49.9536	55.4543	40.4812	31.5246	58.8301
1058	48.6744	74.2734	49.9985	55.4471	40.6087	31.5106	58.7742
1056	48.8602	74.3117	50.047	55.4444	40.7203	31.4982	58.7126
1054	49.0397	74.3369	50.0996	55.4525	40.818	31.4951	58.6571
1052	49.2162	74.3479	50.1582	55.4782	40.9111	31.5105	58.6226
1050	49.3953	74.3481	50.2233	55.526	41.0113	31.5516	58.6223
1048	49.5834	74.3437	50.2937	55.5981	41.1309	31.6221	58.6658
1046	49.7831	74.3424	50.3653	55.6924	41.277	31.721	58.756
1044	49.9919	74.3508	50.4326	55.8044	41.4497	31.8426	58.8889
1042	50.2039	74.3726	50.4906	55.9272	41.6439	31.9785	59.0549
1040	50.4121	74.4076	50.5374	56.0535	41.8512	32.1193	59.2413
1038	50.6127	74.4519	50.5746	56.1769	42.065	32.257	59.435
1036	50.8057	74.499	50.6069	56.2928	42.2814	32.3865	59.6247
1034	50.9947	74.5413	50.6401	56.3985	42.4995	32.5051	59.8023
1032	51.1822	74.5721	50.6781	56.4932	42.7186	32.6126	59.9633
1030	51.3681	74.5876	50.7221	56.5772	42.9358	32.7091	60.1053
1028	51.5466	74.5882	50.7697	56.6513	43.1449	32.7949	60.2284
1026	51.7087	74.5782	50.8173	56.7163	43.3369	32.8694	60.3331
1024	51.8452	74.5651	50.8614	56.7734	43.5036	32.9322	60.4209
1022	51.952	74.5573	50.9013	56.8236	43.641	32.9828	60.4933
1020	52.0312	74.5614	50.9387	56.8683	43.7515	33.0225	60.5532
1018	52.0922	74.5807	50.9768	56.9088	43.8432	33.0536	60.6034
1016	52.1465	74.6136	51.0181	56.9461	43.9269	33.0791	60.6472
1014	52.2051	74.6547	51.0626	56.981	44.0125	33.1022	60.6877
1012	52.2733	74.6962	51.1074	57.013	44.1056	33.1251	60.7268
1010	52.3523	74.73	51.1483	57.0419	44.2078	33.1491	60.766
1008	52.4389	74.7504	51.1819	57.0666	44.3165	33.1742	60.8053
1006	52.5303	74.7555	51.2072	57.0871	44.4293	33.2003	60.8449
1004	52.6239	74.7477	51.2263	57.1034	44.5437	33.2268	60.8838
1002	52.7202	74.7324	51.2431	57.1169	44.6596	33.2538	60.9223
1000	52.8192	74.7175	51.2614	57.1286	44.7763	33.2807	60.9597
998	52.92	74.7099	51.2828	57.1399	44.8932	33.3077	60.9966
996	53.0192	74.7149	51.3063	57.1513	45.0074	33.3338	61.0323
994	53.1119	74.734	51.3292	57.1631	45.1157	33.3586	61.0674
992	53.1941	74.7655	51.3491	57.1753	45.2149	33.3813	61.1017
990	53.2649	74.8042	51.3658	57.1883	45.3053	33.4023	61.1361
988	53.3275	74.8437	51.3818	57.2022	45.3896	33.4221	61.1711
986	53.3875	74.8779	51.4012	57.2178	45.4727	33.4419	61.2076
984	53.4509	74.9032	51.428	57.2355	45.5594	33.4625	61.2456
982	53.5206	74.919	51.4638	57.255	45.6519	33.4839	61.2848
980	53.5962	74.929	51.5071	57.2757	45.749	33.5055	61.3241
978	53.6742	74.9391	51.5537	57.2962	45.8476	33.5261	61.362
976	53.751	74.9566	51.599	57.3151	45.9441	33.5447	61.3973
974	53.8254	74.9876	51.6395	57.3311	46.0372	33.5611	61.4295
972	53.8998	75.0351	51.6748	57.344	46.1282	33.5758	61.4587
970	53.9787	75.0977	51.707	57.3539	46.2205	33.5902	61.4858
968	54.0661	75.1702	51.739	57.3616	46.3171	33.6054	61.5117
966	54.1629	75.2446	51.7734	57.3676	46.4187	33.6219	61.5369
964	54.2659	75.3125	51.8107	57.3724	46.5229	33.6393	61.5613
962	54.369	75.3673	51.8496	57.376	46.6254	33.6564	61.5844
960	54.4662	75.4066	51.8886	57.3785	46.7224	33.6723	61.6057
958	54.5549	75.4323	51.9264	57.3801	46.813	33.6863	61.6252
956	54.6374	75.4507	51.9638	57.3816	46.8996	33.6992	61.6436
954	54.7189	75.4701	52.0027	57.3842	46.9872	33.712	61.6621
952	54.8055	75.4985	52.0451	57.3888	47.0801	33.7262	61.6817
950	54.8998	75.5413	52.0916	57.3959	47.1799	33.7424	61.7029
948	55.0004	75.5997	52.1408	57.4055	47.2838	33.7604	61.7254
946	55.1022	75.6702	52.1896	57.4168	47.387	33.779	61.7484
944	55.1997	75.7459	52.2348	57.4287	47.4841	33.7972	61.7708
942	55.2903	75.8181	52.2748	57.4406	47.573	33.8143	61.792
940	55.3751	75.8787	52.3101	57.4521	47.6549	33.8305	61.8121
938	55.4591	75.9228	52.3433	57.4634	47.7346	33.8468	61.8318
936	55.5469	75.9496	52.3773	57.475	47.8159	33.8641	61.8516
934	55.6413	75.963	52.4139	57.4874	47.9014	33.883	61.8721
932	55.7394	75.9702	52.4531	57.5004	47.9883	33.9031	61.8927
930	55.8369	75.9802	52.4927	57.5137	48.0733	33.9236	61.9131
928	55.9266	76.001	52.5303	57.5266	48.1501	33.9431	61.9322
926	56.0065	76.0379	52.5646	57.5386	48.2176	33.9615	61.9499
924	56.0761	76.0912	52.5962	57.5498	48.2758	33.9785	61.9663
922	56.1408	76.1567	52.6275	57.5604	48.3293	33.9955	61.9825
920	56.2038	76.2261	52.6608	57.5709	48.3808	34.0132	61.9988
918	56.2675	76.2898	52.6977	57.5817	48.4318	34.0326	62.0159
916	56.328	76.3389	52.7375	57.5922	48.4785	34.0533	62.0333
914	56.3779	76.3687	52.7779	57.6019	48.5138	34.0744	62.0502
912	56.407	76.3792	52.8161	57.6098	48.5286	34.0942	62.0652
910	56.4052	76.3758	52.8507	57.6157	48.5134	34.1105	62.0766
908	56.3646	76.3677	52.8824	57.6194	48.4614	34.1205	62.0827
906	56.2786	76.365	52.9137	57.6217	48.3661	34.1209	62.0811
904	56.1436	76.3754	52.9474	57.623	48.2242	34.1085	62.069
902	55.9569	76.4023	52.9849	57.6238	48.0329	34.0794	62.0432
900	55.7216	76.4435	53.0253	57.6234	47.796	34.0318	62.0015
898	55.448	76.4922	53.0657	57.6208	47.5238	33.9661	61.9431
896	55.1578	76.539	53.1029	57.6147	47.2378	33.8869	61.8705
894	54.8816	76.5748	53.1352	57.6043	46.9669	33.8019	61.7889
892	54.6544	76.593	53.1635	57.5899	46.7438	33.7217	61.7062
890	54.5065	76.5916	53.1907	57.5726	46.596	33.6565	61.6307
888	54.4555	76.5731	53.2205	57.5543	46.5392	33.614	61.5697
886	54.5013	76.5441	53.2553	57.5371	46.5732	33.5976	61.5279
884	54.6266	76.5134	53.2954	57.523	46.6827	33.6063	61.5074
882	54.803	76.4902	53.3386	57.5135	46.8434	33.6354	61.5077
880	55.0003	76.4815	53.3817	57.5091	47.0295	33.6789	61.5267
878	55.1962	76.4902	53.4229	57.5102	47.2224	33.7313	61.5617
876	55.3817	76.5141	53.4619	57.5163	47.4142	33.7892	61.6104
874	55.5598	76.5464	53.5008	57.5269	47.6063	33.8513	61.6703
872	55.7395	76.5776	53.5414	57.5413	47.8044	33.9175	61.7389
870	55.9264	76.5986	53.5847	57.5583	48.0103	33.987	61.813
868	56.1185	76.603	53.6289	57.5769	48.2197	34.0582	61.8888
866	56.3063	76.5897	53.6708	57.596	48.422	34.1279	61.9622
864	56.4767	76.5623	53.7073	57.6146	48.6054	34.1929	62.0301
862	56.6221	76.5289	53.7372	57.6325	48.7632	34.2514	62.0907
860	56.7382	76.4983	53.7619	57.6497	48.893	34.3029	62.1442
858	56.8327	76.4785	53.7852	57.6663	49.0027	34.3491	62.1922
856	56.9081	76.4736	53.8109	57.6825	49.095	34.3913	62.2359
854	56.9729	76.4829	53.8413	57.6981	49.1779	34.431	62.2766
852	57.018	76.5012	53.8757	57.7122	49.2425	34.4664	62.3129
850	57.0402	76.5205	53.9109	57.7238	49.2856	34.4962	62.3436
848	57.0223	76.5327	53.943	57.7319	49.2909	34.5163	62.3654
846	56.9617	76.532	53.9696	57.7361	49.2563	34.5258	62.3777
844	56.8515	76.5167	53.9905	57.7366	49.1755	34.5232	62.3794
842	56.6958	76.4893	54.0086	57.7343	49.0524	34.5099	62.3717
840	56.4911	76.4554	54.0271	57.7304	48.8838	34.486	62.3548
838	56.2252	76.4221	54.0489	57.7255	48.6579	34.4508	62.3279
836	55.8721	76.3959	54.0742	57.72	48.3499	34.4002	62.2877
834	55.3872	76.3812	54.1017	57.7134	47.917	34.3273	62.2286
832	54.7248	76.3793	54.129	57.7054	47.3149	34.2245	62.1437
830	53.8386	76.3876	54.1551	57.696	46.498	34.0842	62.0265
828	52.7144	76.4006	54.1808	57.6855	45.4511	33.9038	61.874
826	51.3677	76.4109	54.2093	57.6749	44.1878	33.6857	61.6869
824	49.8646	76.412	54.243	57.6654	42.771	33.4391	61.4721
822	48.3013	76.4005	54.2824	57.6579	41.2941	33.1778	61.2402
820	46.7986	76.3775	54.3247	57.6523	39.8763	32.9183	61.0053
818	45.4744	76.3485	54.3648	57.6483	38.6349	32.6771	60.7822
816	44.431	76.3217	54.3981	57.6454	37.6719	32.4693	60.5849
814	43.7415	76.305	54.4226	57.6433	37.0605	32.3074	60.4262
812	43.4449	76.3042	54.4401	57.6425	36.8379	32.2004	60.3153
810	43.5453	76.3204	54.4549	57.6434	37.0061	32.1539	60.2584
808	44.0123	76.3504	54.4719	57.6467	37.5308	32.1683	60.2568
806	44.7832	76.3868	54.4939	57.6527	38.3464	32.2391	60.3071
804	45.7701	76.4205	54.5207	57.6608	39.3618	32.3557	60.4002
802	46.8667	76.4427	54.5493	57.67	40.4694	32.5025	60.5226
800	47.9709	76.4483	54.5761	57.679	41.5668	32.6621	60.6585
798	48.9919	76.4372	54.5988	57.6869	42.5646	32.8165	60.7921
796	49.8776	76.4149	54.618	57.6934	43.4126	32.9529	60.9114
794	50.6003	76.3905	54.6368	57.6986	44.0864	33.0623	61.008
792	51.1711	76.374	54.6588	57.7029	44.6003	33.1429	61.0799
790	51.6047	76.3735	54.6859	57.7067	44.9731	33.1949	61.1269
788	51.9309	76.3928	54.7165	57.7098	45.2388	33.2227	61.1529
786	52.1651	76.4303	54.747	57.7118	45.417	33.2292	61.1605
784	52.3267	76.4794	54.773	57.712	45.5307	33.2199	61.1546
782	52.4263	76.5306	54.7921	57.7103	45.593	33.1991	61.1388
780	52.4792	76.5738	54.8052	57.7068	45.6193	33.1723	61.1182
778	52.5015	76.6011	54.8163	57.7024	45.6243	33.1451	61.097
776	52.507	76.609	54.8302	57.6979	45.6193	33.1221	61.0795
774	52.5109	76.5993	54.8502	57.6942	45.6171	33.1072	61.0687
772	52.516	76.5784	54.8764	57.6914	45.6189	33.1013	61.0657
770	52.5275	76.5562	54.9057	57.6894	45.629	33.1044	61.071
768	52.5387	76.5431	54.9338	57.6878	45.6412	33.1138	61.0824
766	52.5518	76.5473	54.9576	57.6862	45.6573	33.1276	61.0984
764	52.5641	76.5722	54.9767	57.6846	45.6741	33.1431	61.1163
762	52.5815	76.6153	54.9938	57.6833	45.6964	33.1593	61.135
760	52.6045	76.6688	55.0125	57.6826	45.7235	33.175	61.1528
758	52.6332	76.7215	55.0357	57.6827	45.7551	33.1894	61.1692
756	52.6597	76.762	55.0629	57.6833	45.784	33.201	61.1825
754	52.6728	76.7822	55.0913	57.6838	45.8008	33.2078	61.1916
752	52.6602	76.7793	55.1167	57.6837	45.7954	33.2078	61.1951
750	52.6153	76.7573	55.1359	57.6827	45.7623	33.1996	61.192
748	52.5398	76.725	55.1489	57.6809	45.7031	33.1832	61.1825
746	52.4444	76.6934	55.1586	57.6786	45.6271	33.1597	61.1674
744	52.3452	76.6725	55.1695	57.6766	45.5485	33.1312	61.1482
742	52.2587	76.6682	55.1849	57.6751	45.4813	33.0999	61.1265
740	52.1975	76.6807	55.2052	57.674	45.4359	33.068	61.1038
738	52.1672	76.7052	55.2274	57.673	45.4169	33.037	61.0812
736	52.1669	76.7328	55.2471	57.6713	45.4236	33.008	61.0599
734	52.1921	76.7545	55.2606	57.6686	45.4521	32.9821	61.0408
732	52.237	76.7625	55.2674	57.6647	45.4975	32.9604	61.0247
730	52.2969	76.7537	55.2701	57.66	45.5556	32.9437	61.0126
728	52.3674	76.7294	55.2739	57.6552	45.6228	32.9321	61.0044
726	52.4431	76.6956	55.2833	57.6508	45.6942	32.9249	60.9998
724	52.5175	76.6606	55.2999	57.6472	45.7637	32.9201	60.9972
722	52.5818	76.6331	55.3221	57.6444	45.8228	32.9151	60.9945
720	52.6292	76.6198	55.3462	57.642	45.8653	32.9074	60.99
718	52.6547	76.6231	55.3683	57.6399	45.8874	32.8956	60.9822
716	52.6607	76.6407	55.3871	57.6378	45.8925	32.8798	60.9714
714	52.6532	76.6659	55.4043	57.6359	45.8878	32.8618	60.9584
712	52.6431	76.6895	55.4244	57.6345	45.8844	32.8442	60.9457
710	52.6394	76.703	55.4514	57.6341	45.8908	32.8293	60.9354
708	52.6484	76.7003	55.486	57.6348	45.9128	32.8191	60.9291
706	52.6705	76.6807	55.5254	57.6364	45.9496	32.8135	60.9273
704	52.7036	76.6481	55.5646	57.6381	45.9976	32.8118	60.9296
702	52.7447	76.6108	55.5987	57.6392	46.0527	32.8129	60.935
700	52.7927	76.5785	55.6249	57.6395	46.114	32.8167	60.9435
698	52.8499	76.5594	55.6432	57.6397	46.1846	32.8234	60.9553
696	52.9205	76.5579	55.6568	57.6399	46.2696	32.8341	60.9712
694	53.008	76.5726	55.6701	57.6401	46.3727	32.8492	60.9912
692	53.1123	76.597	55.6868	57.64	46.493	32.8683	61.0152
690	53.2291	76.6209	55.7075	57.639	46.6244	32.8902	61.0419
688	53.3508	76.6341	55.7296	57.637	46.7569	32.9132	61.0699
686	53.4702	76.6297	55.7493	57.6341	46.8811	32.9359	61.0976
684	53.5832	76.6067	55.764	57.6312	46.9919	32.9577	61.1238
682	53.6898	76.5701	55.7742	57.6296	47.0904	32.979	61.1483
680	53.7923	76.5292	55.7825	57.6303	47.1821	33.0012	61.1713
678	53.8926	76.4948	55.7924	57.6337	47.2739	33.0249	61.1934
676	53.9896	76.4765	55.8062	57.6388	47.3695	33.05	61.2148
674	54.0785	76.48	55.8234	57.6434	47.4674	33.0744	61.235
672	54.1531	76.5056	55.8421	57.6445	47.5616	33.0949	61.2522
670	54.2092	76.547	55.8607	57.6392	47.6448	33.1085	61.2645
668	54.2475	76.5924	55.8796	57.626	47.7117	33.1131	61.2706
666	54.2737	76.6284	55.901	57.6052	47.7617	33.1093	61.2714
664	54.295	76.6442	55.9269	57.5793	47.7986	33.0996	61.2691
662	54.3173	76.6358	55.9573	57.5515	47.8276	33.0868	61.2666
660	54.3415	76.606	55.9902	57.5248	47.8519	33.0729	61.2653
658	54.3645	76.5639	56.0221	57.5008	47.8717	33.0583	61.2647
656	54.3811	76.5221	56.0504	57.4803	47.8845	33.0423	61.2631
654	54.3886	76.493	56.0743	57.463	47.8883	33.0242	61.2587
652	54.3886	76.4866	56.095	57.4486	47.8833	33.0043	61.2507
650	54.3866	76.5066	56.1159	57.4363	47.8746	32.9841	61.2398
648	54.3886	76.5495	56.1417	57.426	47.8702	32.9658	61.2279
646	54.3987	76.6048	56.1759	57.4175	47.8791	32.9512	61.2174
644	54.4169	76.6581	56.2193	57.4107	47.9071	32.9416	61.2103
642	54.4398	76.6955	56.2689	57.4055	47.9552	32.9364	61.2076
640	54.4631	76.708	56.3199	57.4013	48.0197	32.9343	61.2089
638	54.4859	76.6937	56.3666	57.3977	48.095	32.9336	61.2132
636	54.5118	76.6584	56.4059	57.3943	48.1743	32.9334	61.2191
634	54.5484	76.6137	56.4382	57.3909	48.2536	32.9337	61.2257
632	54.6011	76.5734	56.4675	57.3874	48.3314	32.9351	61.2328
630	54.671	76.5498	56.4982	57.3843	48.4088	32.938	61.2409
628	54.7527	76.5505	56.5337	57.3819	48.4871	32.9426	61.25
626	54.8369	76.5766	56.5738	57.3804	48.5659	32.9478	61.2598
624	54.9142	76.6224	56.617	57.3797	48.6437	32.9522	61.2691
622	54.9801	76.677	56.6604	57.3797	48.7184	32.9549	61.2771
620	55.0374	76.7273	56.7024	57.3815	48.7904	32.9564	61.2839
618	55.0945	76.7615	56.7437	57.3859	48.8613	32.9584	61.2905
616	55.1605	76.7722	56.7872	57.3939	48.9318	32.9629	61.2976
614	55.2382	76.7586	56.8379	57.4053	49	32.9704	61.3053
612	55.3214	76.7263	56.8982	57.4194	49.059	32.9801	61.3124
610	55.3946	76.6863	56.9689	57.4347	49.101	32.9892	61.3171
608	55.4404	76.6519	57.0454	57.4498	49.1171	32.9946	61.317
606	55.446	76.6351	57.123	57.4637	49.1057	32.9935	61.3111
604	55.4108	76.6427	57.1974	57.4759	49.0729	32.9853	61.2992
602	55.3466	76.674	57.269	57.4871	49.0338	32.9713	61.2834
600	55.2741	76.7216	57.3422	57.4982	49.0074	32.9544	61.2667
598	55.2122	76.7728	57.4225	57.5099	49.0099	32.9375	61.2519
596	55.1731	76.8141	57.5126	57.5226	49.0486	32.9224	61.241
594	55.1585	76.8355	57.6068	57.535	49.1153	32.9096	61.2338
592	55.1643	76.8332	57.6908	57.5451	49.1892	32.8982	61.2281
590	55.1831	76.8111	57.7422	57.5498	49.2394	32.8878	61.2206
588	55.2089	76.7791	57.7387	57.5462	49.2368	32.8784	61.2075
586	55.2428	76.7504	57.6639	57.5317	49.1608	32.8711	61.1865
584	55.2943	76.7372	57.5172	57.5053	49.0087	32.8676	61.1569
582	55.366	76.7471	57.3147	57.468	48.7956	32.8692	61.1202
580	55.4484	76.7813	57.0897	57.4234	48.5554	32.8755	61.0802
578	55.5381	76.8342	56.8845	57.3769	48.3329	32.8849	61.0424
576	55.6432	76.8954	56.7409	57.3358	48.178	32.8949	61.0132
574	55.7554	76.9527	56.6898	57.3069	48.1315	32.9031	60.9984
572	55.8521	76.9955	56.7434	57.2954	48.2166	32.9087	61.0018
570	55.9444	77.0175	56.8947	57.3031	48.4312	32.912	61.0243
568	56.0784	77.0181	57.1178	57.3281	48.748	32.9146	61.063
566	56.2546	77.0019	57.3806	57.3655	49.1229	32.9175	61.1126
564	56.4088	76.9776	57.6463	57.4083	49.5011	32.9207	61.1656
562	56.5126	76.9549	57.8899	57.4504	49.8395	32.9231	61.2157
560	56.6311	76.9424	58.0925	57.4868	50.1066	32.9226	61.2578
558	56.8237	76.9449	58.2533	57.5162	50.3041	32.9179	61.2915
556	57.0445	76.9627	58.3787	57.5395	50.4507	32.909	61.3188
554	57.1974	76.9911	58.4857	57.56	50.5871	32.8978	61.3453
552	57.2509	77.0221	58.5928	57.5815	50.7522	32.8866	61.3764
550	57.2749	77.0471	58.7133	57.607	50.9757	32.8778	61.4163
548	57.3497	77.0594	58.8524	57.6377	51.2647	32.872	61.4662
546	57.4635	77.0568	58.9953	57.6717	51.5942	32.8683	61.5228
544	57.5358	77.0422	59.1135	57.7045	51.9138	32.8644	61.5793
542	57.5584	77.0227	59.159	57.7285	52.1472	32.8583	61.6255
540	57.6139	77.0067	59.0813	57.7355	52.214	32.8489	61.6507
538	57.7112	77.001	58.8336	57.7166	52.0368	32.8364	61.6444
536	57.7463	77.0077	58.3943	57.6652	51.565	32.8215	61.5992
534	57.7235	77.0237	57.7743	57.578	50.7858	32.8046	61.512
532	57.8139	77.042	57.0277	57.4579	49.7439	32.7848	61.3865
530	58.0429	77.0537	56.2467	57.3141	48.5421	32.7604	61.2341
528	58.1258	77.0521	55.5477	57.1631	47.3329	32.7301	61.0738
526	57.8178	77.0345	55.0476	57.0257	46.2918	32.6941	60.9294
524	57.2658	77.0042	54.8308	56.9224	45.5732	32.6553	60.8239
522	56.8207	76.9687	54.9293	56.8681	45.2742	32.6183	60.7738
520	56.6326	76.9383	55.3087	56.8672	45.4024	32.5887	60.784
518	56.6028	76.9215	55.8834	56.9131	45.8822	32.5699	60.8468
516	56.6183	76.9236	56.5402	56.9907	46.5747	32.5622	60.9441
514	56.6699	76.9444	57.1723	57.0823	47.3258	32.562	61.0549
512	56.7824	76.9789	57.7062	57.1725	48.0056	32.5638	61.1601
510	56.9406	77.0191	58.1121	57.2521	48.5408	32.5618	61.2484
508	57.0925	77.0556	58.4034	57.3187	48.9206	32.5526	61.3169
506	57.2013	77.0811	58.6149	57.3747	49.1807	32.5361	61.3689
504	57.2782	77.0916	58.7888	57.4245	49.3793	32.5151	61.4106
502	57.3585	77.088	58.9499	57.4705	49.5573	32.4933	61.4464
500	57.4517	77.0757	59.1089	57.5131	49.733	32.4736	61.4785
498	57.5378	77.0641	59.256	57.5496	49.9016	32.4567	61.5057
496	57.6066	77.0638	59.3832	57.5788	50.0669	32.442	61.5277
494	57.6653	77.0833	59.4841	57.6	50.2173	32.4283	61.5443
492	57.7212	77.1266	59.5667	57.6157	50.3362	32.415	61.5583
490	57.7782	77.1904	59.6446	57.6292	50.4357	32.402	61.5727
488	57.8521	77.2654	59.7314	57.6437	50.5711	32.3906	61.5893
486	57.9515	77.3377	59.8336	57.6602	50.7161	32.3812	61.6075
484	58.0643	77.3932	59.9441	57.677	50.7704	32.3732	61.6236
482	58.1609	77.4222	60.0517	57.6913	50.7253	32.3647	61.6329
480	58.2112	77.4224	60.1427	57.7005	50.6757	32.3536	61.632
478	58.1977	77.4	60.2147	57.7046	50.6265	32.3393	61.6215
476	58.1226	77.3677	60.2744	57.7057	50.4689	32.3234	61.6065
474	58.0195	77.3409	60.3381	57.709	50.2238	32.31	61.5955
472	57.945	77.3327	60.4209	57.7196	50.0972	32.3048	61.596
470	57.9448	77.3492	60.5285	57.7391	50.2359	32.3118	61.6107
468	58.0272	77.3884	60.6531	57.765	50.465	32.3313	61.6352
466	58.1752	77.4408	60.7786	57.7925	50.4355	32.3587	61.6601
464	58.3788	77.4935	60.8918	57.8165	50.1575	32.3874	61.6749
462	58.575	77.5343	60.9871	57.8346	50.3167	32.4106	61.6733
460	58.658	77.5545	61.0688	57.8495	51.5759	32.4248	61.6554
458	58.6328	77.5519	61.1567	57.8636	53.4777	32.4307	61.6278
456	58.6347	77.5303	61.2766	57.8789	54.6533	32.4324	61.5995
454	58.6709	77.4991	61.4337	57.9021	54.5267	32.435	61.5786
452	58.584	77.4699	61.6066	57.9395	54.0937	32.4416	61.5688
450	58.4211	77.4544	61.7749	57.9789	54.4695	32.4525	61.5696
448	58.4753	77.4621	61.9349	58.0002	55.2914	32.4659	61.5794
446	58.718	77.497	62.074	58.0184	55.2291	32.4795	61.5969
444	58.7151	77.5563	62.1716	58.0804	53.8044	32.4926	61.6232
442	58.4719	77.6296	62.2471	58.1944	52.0293	32.5067	61.6595
440	58.7449	77.7017	62.369	58.3025	51.2471	32.5241	61.7051
438	59.9882	77.7553	62.5762	58.3551	51.6645	32.5455	61.7546
436	61.5358	77.7762	62.8216	58.375	52.2793	32.5688	61.7978
434	62.4094	77.758	63.0249	58.4083	52.1958	32.5888	61.8227
432	62.4886	77.7051	63.1576	58.4533	51.538	32.599	61.8196
430	62.3516	77.6325	63.2449	58.4786	50.884	32.5949	61.7865
428	62.3655	77.5615	63.3172	58.4814	50.3261	32.5763	61.7331
426	62.4463	77.5162	63.3938	58.4854	49.6944	32.5499	61.682
424	62.4783	77.5152	63.499	58.5041	49.2051	32.5285	61.6623
422	62.5184	77.5657	63.6557	58.5344	49.3177	32.5264	61.6964
420	62.663	77.6586	63.8632	58.5748	50.0756	32.5518	61.7875
418	62.9096	77.7717	64.0896	58.6237	51.1411	32.6011	61.9166
416	63.1608	77.8781	64.2871	58.6713	52.201	32.6589	62.0491
414	63.3033	77.9573	64.4178	58.7063	53.0437	32.7062	62.1498
412	63.3118	78.0004	64.4794	58.7288	53.4193	32.7304	62.1966
410	63.2638	78.0079	64.5129	58.7509	53.1754	32.7307	62.1897
408	63.2539	77.9862	64.5749	58.7873	52.4265	32.7161	62.1474
406	63.3312	77.9485	64.6926	58.8446	51.4482	32.6995	62.0935
404	63.5073	77.9107	64.85	58.9183	50.4667	32.6907	62.0432
402	63.7683	77.8818	65.0166	58.9986	49.5644	32.6913	62.0001
400	64.062	77.8586	65.1793	59.0795	48.7032	32.6959	61.9597

## Sheet: Sheet3
PL spectra of the as-prepared samples
C3N4		C60/CNTs/C3N4
387	51.02	386	7.113
388	50.92	387	7.012
389	51.1	388	6.969
390	51.63	389	6.968
391	52.56	390	6.973
392	53.7	391	7.07
393	55.27	392	7.153
394	57.05	393	7.239
395	59.25	394	7.403
396	61.62	395	7.541
397	64.21	396	7.681
398	66.88	397	7.844
399	69.65	398	8.008
400	72.48	399	8.118
401	75.21	400	8.248
402	77.93	401	8.356
403	80.9	402	8.447
404	83.8	403	8.527
405	87.16	404	8.617
406	90.92	405	8.722
407	95.02	406	8.897
408	99.47	407	9.094
409	104.7	408	9.321
410	110.8	409	9.645
411	117.7	410	9.97
412	125.4	411	10.33
413	134.3	412	10.75
414	144.2	413	11.17
415	155.1	414	11.67
416	167.6	415	12.19
417	181.2	416	12.78
418	196.6	417	13.49
419	213.7	418	14.2
420	233.1	419	15.07
421	255.1	420	15.9
422	279.3	421	16.92
423	305.3	422	18.02
424	332.9	423	19.13
425	361.9	424	20.33
426	392.4	425	21.59
427	425.1	426	22.81
428	458.1	427	24.11
429	492	428	25.35
430	525.4	429	26.47
431	558.2	430	27.67
432	590	431	28.72
433	622	432	29.86
434	653.5	433	30.89
435	685.4	434	31.74
436	716.5	435	32.58
437	746.1	436	33.45
438	774.4	437	34.3
439	802.4	438	34.96
440	829.8	439	35.65
441	857	440	36.22
442	883.1	441	36.81
443	907.8	442	37.34
444	931.5	443	37.86
445	954.1	444	38.35
446	974.5	445	38.7
447	991.4	446	39.09
448	1008	447	39.4
449	1022	448	39.61
450	1038	449	39.8
451	1051	450	39.92
452	1061	451	40.03
453	1069	452	40.13
454	1077	453	40.18
455	1084	454	40.01
456	1090	455	39.95
457	1096	456	39.76
458	1100	457	39.72
459	1102	458	39.6
460	1102	459	39.3
461	1102	460	38.97
462	1101	461	38.69
463	1101	462	38.42
464	1100	463	38.17
465	1098	464	37.82
466	1095	465	37.47
467	1091	466	37.08
468	1087	467	36.77
469	1082	468	36.4
470	1078	469	36.03
471	1074	470	35.72
472	1069	471	35.38
473	1063	472	34.92
474	1057	473	34.5
475	1051	474	34.08
476	1046	475	33.65
477	1040	476	33.29
478	1035	477	32.81
479	1029	478	32.45
480	1025	479	32.14
481	1020	480	31.76
482	1016	481	31.37
483	1012	482	31
484	1008	483	30.67
485	1004	484	30.37
486	1001	485	30.07
487	998.2	486	29.77
488	994.9	487	29.43
489	991.5	488	29.12
490	988.2	489	28.85
491	984.5	490	28.53
492	981.7	491	28.19
493	978.3	492	27.8
494	974.1	493	27.49
495	969.1	494	27.2
496	963.6	495	26.91
497	958	496	26.47
498	952	497	26.15
499	945.2	498	25.79
500	937.5	499	25.46
501	930.3	500	25.11
502	922.6	501	24.76
503	916	502	24.39
504	908.8	503	23.99
505	901	504	23.6
506	892.6	505	23.15
507	883.9	506	22.7
508	874.4	507	22.29
509	865	508	21.89
510	855.5	509	21.52
511	846.3	510	21.15
512	836.3	511	20.72
513	825.8	512	20.33
514	816.4	513	19.9
515	807.6	514	19.56
516	798.7	515	19.16
517	789.3	516	18.81
518	779	517	18.44
519	769.3	518	18.14
520	760.6	519	17.71
521	752.3	520	17.38
522	743.7	521	17.03
523	733.6	522	16.63
524	723.5	523	16.29
525	714	524	15.95
526	705	525	15.63
527	696	526	15.35
528	686.2	527	15
529	676	528	14.72
530	665.3	529	14.42
531	655	530	14.11
532	644.8	531	13.83
533	634.8	532	13.54
534	625.8	533	13.2
535	616.6	534	12.87
536	606.8	535	12.56
537	596.2	536	12.28
538	585.5	537	11.99
539	575.3	538	11.74
540	565.7	539	11.46
541	556.6	540	11.19
542	547.5	541	10.93
543	538	542	10.65
544	528.5	543	10.38
545	519.1	544	10.17
546	510.1	545	9.988
547	500.9	546	9.739
548	491.4	547	9.514
549	482.2	548	9.297
550	473.4	549	9.075
551	464.7	550	8.877
552	455.6	551	8.636
553	446.7	552	8.449
554	437.7	553	8.29
555	429.1	554	8.038
556	420.6	555	7.913
557	411.9	556	7.727
558	403.5	557	7.515
559	395	558	7.32
560	386.6	559	7.155
561	378.6	560	6.947
562	370.7	561	6.813
563	362.4	562	6.61
564	354.3	563	6.422
565	346.5	564	6.3
566	338.9	565	6.15
567	331.3	566	5.962
568	324	567	5.798
569	316.4	568	5.653
570	308.9	569	5.546
571	301.9	570	5.412
572	294.8	571	5.288
573	288	572	5.169
574	281	573	5.035
575	273.9	574	4.918
576	267.3	575	4.785
577	261.1	576	4.63
578	254.9	577	4.508
579	248.6	578	4.407
580	242	579	4.303
581	236	580	4.214
582	230.3	581	4.114
583	224.7	582	4.025
584	219.1	583	3.916
585	213.5	584	3.836
586	208.1	585	3.74
587	203	586	3.657
588	198	587	3.583
589	192.8	588	3.489
590	188.1	589	3.417
591	183.6	590	3.346
592	179.1	591	3.278
593	174.5	592	3.196
594	170	593	3.149
595	165.4	594	3.069
596	161	595	2.962
597	157	596	2.906
598	153.3	597	2.833
599	149.4	598	2.781
600	145.6	599	2.726
601	141.8	600	2.651
602	138.1	601	2.586
603	134.3	602	2.516
604	130.9	603	2.453
605	127.5	604	2.394
606	124.2	605	2.334
607	120.8	606	2.277
608	117.5	607	2.251
609	114.5	608	2.198
610	111.3	609	2.172
611	108.3	610	2.113
612	105.3	611	2.051
613	102.3	612	1.996
614	99.41	613	1.953
615	96.67	614	1.931
616	93.98	615	1.893
617	91.49	616	1.866
618	88.93	617	1.813
619	86.45	618	1.787
620	84.12	619	1.753
621	81.79	620	1.72
622	79.48	621	1.676
623	77.31	622	1.639
624	75.09	623	1.604
625	72.83	624	1.587
626	70.75	625	1.533
627	68.75	626	1.51
628	66.8	627	1.475
629	64.85	628	1.443
630	62.88	629	1.418
631	61.12	630	1.377
632	59.39	631	1.364
633	57.66	632	1.352
634	56.03	633	1.331
635	54.34	634	1.311
636	52.85	635	1.296
637	51.29	636	1.277
638	49.79	637	1.257
639	48.3	638	1.235
640	46.88	639	1.211
641	45.66	640	1.19
642	44.28	641	1.18
643	42.95	642	1.158
644	41.66	643	1.129
645	40.4	644	1.113
646	39.21	645	1.092
647	38.1	646	1.075
648	36.99	647	1.05
649	35.94	648	1.043
650	34.91	649	1.034
651	34	650	1.027
652	33.01	651	0.992
653	32.01	652	0.98
654	31.11	653	0.966
655	30.26	654	0.952
656	29.43	655	0.946
657	28.68	656	0.937
658	27.86	657	0.923
659	27.07	658	0.923
660	26.37	659	0.914
661	25.64	660	0.909
662	24.96	661	0.91
663	24.31	662	0.902
664	23.71	663	0.892
665	23.01	664	0.869
666	22.37	665	0.855
667	21.73	666	0.846
668	21.11	667	0.838
669	20.62	668	0.825
670	20.11	669	0.834
671	19.55	670	0.833
672	19.09	671	0.833
673	18.58	672	0.826
674	18.2	673	0.83
675	17.81	674	0.829
676	17.34	675	0.824
677	16.92	676	0.815
678	16.5	677	0.812
679	16.1	678	0.818
680	15.69	679	0.814
681	15.35	680	0.828
682	15	681	0.82
683	14.71	682	0.819
684	14.45	683	0.816
685	14.17	684	0.819
686	13.89	685	0.825
687	13.62	686	0.833
688	13.39	687	0.833
689	13.11	688	0.832
690	12.89	689	0.842
691	12.62	690	0.835
692	12.4	691	0.826
693	12.18	692	0.823
694	11.89	693	0.811
695	11.73	694	0.811
696	11.55	695	0.808
697	11.35	696	0.798
698	11.17	697	0.814
699	11.04	698	0.828
700	10.92	699	0.837
701	10.81	700	0.855
702	10.68	701	0.882
703	10.63	702	0.878
704	10.6	703	0.891
705	10.55	704	0.904
706	10.54	705	0.926
707	10.53	706	0.937
708	10.51	707	0.95
709	10.53	708	0.961
710	10.59	709	0.98
711	10.63	710	0.998
712	10.69	711	1.031
713	10.76	712	1.051
714	10.87

## Sheet: Sheet4
Photodegradation efficiencies of Rh B as a function of irradiation time for different photocatalysts
	C60/C3N4	CNTs	C3N4	CNTs/C3N4	no catalyst	C60/CNTs	C60/CNTs/C3N4
0	1	1	1	1	1	1	1
5	0.66	0.81	0.8	0.52	1	0.58	0.48
10	0.62	0.807	0.77	0.37	1	0.56	0.2
15	0.61	0.79	0.75	0.3	1	0.53	0.09
20	0.59	0.77	0.73	0.28	0.94	0.45	0
